# Supplementary material for: Trans-ethnic estimation and implications of genetic impact on continuous glycemic profiles
Source: Cell Discov. 2026 Jun 4;12:40. doi: 10.1038/s41421-026-00897-2 (PMC13237324; doi:10.1038/s41421-026-00897-2)
Supplement: Supplementary file 2 — Supplementary Information-Supplementary Tables [file 41421_2026_897_MOESM2_ESM.xlsx]

## Sheet: Overview
Table of Contents
Supplementary Table S1. Characteristics of included studies
Supplementary Table S2. Summary statistics of the 1,275 signals associated with CGM-derived glycemic traits (p <5E-6) in the trans-ethnic meta-analyses
Supplementary Table S3. Genomic calibration metrics for GWAS of 20 CGM-derived traits across cohorts and meta-analysis
Supplementary Table S4. Summary statistics of the 339 independent variants associated with the CGM-derived glycemic traits (p <5E-6) in the trans-ethnic meta-analyses
Supplementary Table S5. Allelic effect heterogeneity of 339 variant-trait associations identified for CGM-derived glycemic traits between EUR and EAS datasets
Supplementary Table S6. Summary characterization of the identified 3 novel loci in the GWAS catalog
Supplementary Table S7. Clustering of CGM-derived glycemic traits
Supplementary Table S8. Genetic association of CGM-derived glycemic traits
Supplementary Table S9. Targeted genetic colocalization results between selected CGM-derived glycemic traits
Supplementary Table S10. Replication of identified CGM-related genetic variants in GWAS of fingerstick glucose measurement in TMS
Supplementary Table S11. Summary of tissue expressions by GTEx v.8
Supplementary Table S12. Summary of significant cis-eQTL associations across tissues for CGM-associated genetic variants based on FUMA
Supplementary Table S13. Epigenomic annotation of identified genetic variants in the ENCODE database
Supplementary Table S14. CpG island of identified genetic variants
Supplementary Table S15. Pathway enrichment of identified genetic variants
Supplementary Table S16. Spearman correlations of each CGM-derived glycemic trait and MRI-derived regional brain volumes
Supplementary Table S17. Spearman correlations of each CGM-derived glycemic trait and MRI-derived cortical mean thickness
Supplementary Table S18. Spearman correlations of each CGM-derived glycemic trait and MRI-derived structural connectivity by probabilistic fibre tracking (PFT)
Supplementary Table S19. Spearman correlations of each CGM-derived glycemic trait and MRI-derived brain mean surface area
Supplementary Table S20. Mendelian randomization analyses assessing causal effects of CGM-derived glycemic traits on brain MRI metrics
Supplementary Table S21. Mendelian randomization analyses assessing reverse causal effects of brain MRI metrics on CGM-derived glycemic traits
Supplementary Table S22. Mendelian randomization analyses assessing causal effects of CGM-derived glycemic traits on glucose-related traits
Supplementary Table S23. Mendelian randomization analyses assessing reverse causal effects of glucose-related traits on CGM-derived glycemic traits
Supplementary Table S24. Polygenic risk of CGM-derived glycemic traits associated with diabetes and pre-diabetes
Supplementary Table S25. Key resource table

## Sheet: Supplementary Table S1
Supplementary Table S1. Characteristics of included studies
Characteristic Categories	Characteristic Items		TMS	WEBIRTH	GNHS	HPP (10K)
Cohort descriptives	Locations		Maastricht, the Netherlands	HangZhou, China	GuangZhou, China	Israel
	Participants [N]		901	1053	998	6725
	Age [years (SD)]		59.7 (8.6)	31.2 (3.7)	69.3 (5.1)	51.5 (7.9)
	Sex [% women]		0.495	1	0.716	0.534
	Body Mass Index [kg/m2 (SD)]		23.6 (3.2)	22.2 (3.6)/before pregnancy	24.0 (8.2)	26.08 (4.13)
	Gestational Week [weeks (SD)]		NA	26.0 (1.8)	NA	NA
CGM measurement	Mean	Definition	The mean is the arithmetic average of the set of glucose values measured by continuous glucose monitoring of CGM data.			PMID: 38157848
		Reference	By use of the Glycemic Variability Research Tool (Medtronic). according to Foreman, Yuri D., et al. “Glucose variability assessed with continuous glucose monitoring: reliability, reference values, and correlations with established glycemic indices—The Maastricht Study.” Diabetes technology & therapeutics 22.5 (2020): 395-403.			PMID: 38157848
		Method description	Mean CGM glucose (CGM mean, also referred to as mean sensor glucose, MSG) was calculated for each individual as the arithmetic mean of all valid sensor glucose measurements recorded during the CGM period, after exclusion of the initial 24-hour calibration phase. Only participants with sufficient CGM coverage were included. Given the regular sampling interval of CGM devices, this measure represent…
		Biological interpretation	Mean CGM glucose (MSG) represents the time-averaged glycemic exposure of an individual under real-world conditions, integrating basal glucose regulation, postprandial responses, and short-term fluctuations over the monitoring period. As such, MSG captures an individual’s overall glycemic set point and provides a dynamic counterpart to conventional static measures such as fasting glucose and HbA1c.
	SD	Definition	The standard deviation shows how much variation or dispersion exists from the mean of CGM data.			PMID: 38157848
		Reference	By use of the Glycemic Variability Research Tool (Medtronic). according to Foreman, Yuri D., et al. “Glucose variability assessed with continuous glucose monitoring: reliability, reference values, and correlations with established glycemic indices—The Maastricht Study.” Diabetes technology & therapeutics 22.5 (2020): 395-403.			PMID: 38157848
		Method description	The standard deviation (SD) of CGM glucose was calculated as a measure of overall glycemic variability, reflecting the dispersion of glucose values around the individual mean CGM glucose (MSG). Specifically, SD was computed as the square root of the average squared deviation of all valid CGM glucose measurements from the mean glucose level, using the Glycemic Variability Research Tool (Medtronic)…
		Biological interpretation	The standard deviation (SD) of CGM glucose represents the absolute magnitude of glycemic variability over the monitoring period, describing how widely glucose values deviate from the individual’s mean glycemic level. From a physiological perspective, SD integrates multiple sources of glucose fluctuation, including postprandial responses, variability in insulin secretion and sensitivity, hepatic g…
	CV	Definition	The coefficient of variation is a normalized measure of the dispersion day 2 of CGM data.			PMID: 38157848
		Reference	By use of the Glycemic Variability Research Tool (Medtronic). according to Foreman, Yuri D., et al. “Glucose variability assessed with continuous glucose monitoring: reliability, reference values, and correlations with established glycemic indices—The Maastricht Study.” Diabetes technology & therapeutics 22.5 (2020): 395-403.			PMID: 38157848
		Method description	CV was calculated as the ratio of the standard deviation (SD) of CGM glucose to the mean CGM glucose (MSG), multiplied by 100%, using the Glycemic Variability Research Tool (Medtronic), consistent with the methodology described in the Maastricht Study. CV=SD/Mean*100%
		Biological interpretation	CV reflects the relative magnitude of glucose fluctuations after accounting for the individual’s mean glycemic level. By normalizing variability to average glucose, CV captures the intrinsic instability of glycemic regulation that is independent of absolute glucose exposure. Physiologically, CV reflects the balance between glucose inputs and buffering capacity, including insulin secretion, insuli…
	MAGE	Definition	Mean amplitude of glucose excursions (MAGE) is the mean of glycemic oscillations exceeds the standard deviation of the blood glucose values of CGM data.			PMID: 38157848
		Reference	By use of the Glycemic Variability Research Tool (Medtronic); according to SERVICE, J. et al., Mean Amplitude of Glycemic Excursions, a Measure of Diabetic Instability, Diabetes. Vol. 19, Nr. 9: 644-655, September 1970.			PMID: 38157848
		Method description	Mean amplitude of glycemic excursions (MAGE) was calculated to quantify major glucose fluctuations. Following the original definition by Service et al., MAGE was computed by identifying consecutive peaks and nadirs in the CGM glucose profile and averaging the absolute amplitude of those excursions that exceeded one standard deviation of the individual’s mean CGM glucose.
		Biological interpretation	MAGE reflects the magnitude of major glycemic excursions rather than overall variability. Biologically, it captures pronounced glucose rises and falls that are most strongly influenced by postprandial responses, impaired glucose buffering, and dysregulated insulin action. By focusing on excursions exceeding a subject-specific threshold, MAGE emphasizes clinically and physiologically meaningful in…
	IQR	Definition	The interquartile range is the difference between the 75th and 25th percentiles of CGM data.			PMID: 38157848
		Reference	By use of the Glycemic Variability Research Tool (Medtronic). according to Foreman, Yuri D., et al. “Glucose variability assessed with continuous glucose monitoring: reliability, reference values, and correlations with established glycemic indices—The Maastricht Study.” Diabetes technology & therapeutics 22.5 (2020): 395-403.			PMID: 38157848
		Method description	IQR was calculated as the difference between the 75th percentile (Q3) and the 25th percentile (Q1) of all valid CGM glucose measurements recorded during the monitoring period.
		Biological interpretation	IQR reflects the dispersion of the central portion of the glucose distribution and captures typical glycemic variability under everyday conditions. By focusing on the middle 50% of CGM values, IQR provides a stable estimate of routine glucose fluctuation while minimizing the influence of sporadic extreme hyperglycemic or hypoglycemic events.
	RCSD	Definition	The rate of change of the standard deviation is the standard deviation change for two consecutive days/events of CGM data.			NA
		Reference	By use of the Glycemic Variability Research Tool (Medtronic); according to KOVATCHEV BP, et al., Quantifying temporal glucose variability in diabetes via continuous glucose monitoring: mathematical methods and clinical application. Diabetes Technology & Therapeutics, Vol. 7, Nr. 6: 849–862; December 2005.			NA
		Method description	The rate of change of the standard deviation (RCSD) was calculated to quantify temporal instability in glycemic variability. CGM data were first partitioned into consecutive daily windows, and the standard deviation (SD) of glucose was calculated for each day. RCSD was then derived by summarizing the variability of changes in SD between consecutive days, reflecting day-to-day fluctuations in glyc…
		Biological interpretation	RCSD reflects the temporal instability of glycemic variability, describing how consistently an individual maintains a stable pattern of glucose fluctuations across days. Biologically, elevated RCSD indicates day-to-day irregularity in glucose regulation, which may arise from fluctuating insulin action, inconsistent behavioral patterns, or impaired adaptive control of glucose homeostasis.
	MODD	Definition	Mean of daily differences (MODD) is the mean of absolute values of differences between glucose values taken in two consecutive days of CGM data.			PMID: 38157848
		Reference	By use of the Glycemic Variability Research Tool (Medtronic); according to MOLNAR, G.D. et al. Day-to-Day Variation of Continuously Monitored glycemia: A Further Measure of Diabetic Instability, Diabetologia, Vol. 8: 342-348, 1972.			PMID: 38157848
		Method description	Mean of daily differences (MODD) was calculated to assess day-to-day glycemic variability. CGM glucose values from consecutive days were aligned by time of day, and the absolute differences between glucose values measured at the same time points on two consecutive days were computed. MODD was defined as the mean of these absolute differences across all available paired time points.
		Biological interpretation	MODD reflects the reproducibility of an individual’s glycemic profile from one day to the next. Biologically, a higher MODD indicates greater day-to-day inconsistency in glucose regulation, which may arise from variability in meal timing or composition, physical activity, hormonal rhythms, or impaired adaptive control of glucose homeostasis.
	Varia	Definition	Mean glucose variability around normoglycemia (5.55 mmol/L) of CGM data.			NA
		Reference	By use of the Glycemic Variability Research Tool (Medtronic); according to KESSLER, L. et al., Reduction of Blood Glucose Variability in Type 1 Diabetic Patients Treated by Pancreatic Islet Transplantation, Diabetes Care, Vol. 25, Nr. 12, December 2002			NA
		Method description	Varia was calculated to quantify mean glucose variability around normoglycemia. A physiological reference glucose value of 5.55 mmol/L was used as the normoglycemic set point. For each CGM time point, the absolute difference between the observed glucose value and the normoglycemic reference was calculated, and Varia was defined as the mean of these absolute deviations across all valid CGM measure…
		Biological interpretation	Varia reflects the overall burden of glucose deviation from normoglycemia, integrating both hyperglycemic and hypoglycemic excursions relative to a fixed physiological reference point. Biologically, higher Varia values indicate reduced ability to maintain glucose levels within the normal range, capturing instability in glucose regulation that is directly relevant to metabolic health.
	Hypoglycemia	Definition	Time proportion with low glucotype; (∑ GRADE BG < 3.9/∑ all GRADE values) × 100, Equations for calculation of contribution to GRADE score as a percentage. BG (blood glucose) measured in mmol/L; GRADE value (mmol/l)= 425 × {log [log(x)] + 0.16}^2, x is the observed glucose value and the log is base 10, GRADE (Glycemic Risk Assessment in Diabetes Equation) was designed to operate for BG ranges betw…			PMID: 38157848
		Reference	Hall et al., Glucotypes reveal new patterns of glucose dysregulation, 2018, PLoS Biology			PMID: 38157848
		Method description	Hypoglycemia was quantified as the proportion of total glycemic risk attributable to low glucose values, based on the glycemic Risk Assessment in Diabetes Equation (GRADE). For each CGM glucose measurement, a GRADE value was calculated according to the published equation. Hypoglycemia was defined as the percentage contribution of glucose values below 3.9 mmol/L to the sum of all GRADE values acro…
		Biological interpretation	This hypoglycemia metric reflects the relative contribution of low glucose events to overall glycemic risk, weighting both the frequency and severity of hypoglycemic excursions. Biologically, higher values indicate a greater burden of hypoglycemic instability, capturing impaired counter-regulatory responses and reduced buffering capacity against low glucose levels.
	Euglycemia	Definition	Time proportion with moderate glucotype; (∑ GRADE 3.9 ≤ BG ≤ 7.8/∑ all GRADE values) × 100, Equations for calculation of contribution to GRADE score as a percentage. BG (blood glucose) measured in mmol/L; GRADE value (mmol/l)= 425 × {log [log(x)] + 0.16}^2, x is the observed glucose value and the log is base 10, GRADE (Glycemic Risk Assessment in Diabetes Equation) was designed to operate for BG …			PMID: 38157848
		Reference	Hall et al., Glucotypes reveal new patterns of glucose dysregulation, 2018, PLoS Biology.			PMID: 38157848
		Method description	Euglycemia was quantified as the proportion of total glycemic risk attributable to glucose values within the normal range (3.9–7.8 mmol/L), based on the glycemic Risk Assessment in Diabetes Equation (GRADE). For each CGM measurement, a GRADE value was calculated, and Euglycemia was defined as the percentage contribution of GRADE values within the euglycemic range relative to the sum of all GRADE …
		Biological interpretation	The euglycemia metric reflects the dominance of physiologically normal glucose regulation within an individual’s overall glycemic risk profile. Higher values indicate that glucose homeostasis is maintained predominantly within the normal range, suggesting effective insulin action, intact counter-regulatory mechanisms, and stable metabolic control.
	Hyperglycemia	Definition	Time proportion with high glucotype; (∑ GRADE BG > 7.8/∑ all GRADE values) × 100, Equations for calculation of contribution to GRADE score as a percentage. BG (blood glucose) measured in mmol/L; GRADE value (mmol/l)= 425 × {log [log(x)] + 0.16}^2, x is the observed glucose value and the log is base 10, GRADE (Glycemic Risk Assessment in Diabetes Equation) was designed to operate for BG ranges bet…			PMID: 38157848
		Reference	Hall et al., Glucotypes reveal new patterns of glucose dysregulation, 2018, PLoS Biology.			PMID: 38157848
		Method description	Hyperglycemia was quantified as the proportion of total glycemic risk attributable to elevated glucose values, based on the glycemic Risk Assessment in Diabetes Equation (GRADE). For each CGM measurement, a GRADE value was calculated. Hyperglycemia was defined as the percentage contribution of GRADE values corresponding to glucose levels above 7.8 mmol/L relative to the sum of all GRADE values ac…
		Biological interpretation	The hyperglycemia metric reflects the relative burden of elevated glucose levels within an individual’s overall glycemic risk profile, incorporating both the frequency and severity of hyperglycemic excursions. Higher values indicate impaired glucose disposal and reduced capacity to maintain postprandial and basal glucose within the physiological range.
	LBGI	Definition	Low blood glucose index.			PMID: 38157848
		Reference	Kovatchev et al., Algorithmic Evaluation of Metabolic Control and Risk of Severe Hypoglycemia in Type 1 and Type 2 Diabetes Using Self-Monitoring Blood Glucose Data, 2003, DIABETES TECHNOLOGY & THERAPEUTICS.			PMID: 38157848
		Method description	The Low Blood Glucose Index (LBGI) was calculated to quantify the risk associated with low glucose levels. Each glucose value was transformed using a nonlinear risk function to obtain a symmetric risk score. Only the negative (low-glucose) risk components were retained, squared, and scaled. LBGI was defined as the mean of these low-glucose risk contributions across all valid glucose measurements.
		Biological interpretation	LBGI reflects the physiological risk associated with low glucose exposure, weighting both the frequency and severity of hypoglycemic events. Higher LBGI values indicate increased vulnerability to clinically significant hypoglycemia, capturing impaired counter-regulatory responses and reduced autonomic protection against low glucose levels.
	HBGI	Definition	High blood glucose index.			PMID: 38157848
		Reference	Kovatchev et al., Algorithmic Evaluation of Metabolic Control and Risk of Severe Hypoglycemia in Type 1 and Type 2 Diabetes Using Self-Monitoring Blood Glucose Data, 2003, DIABETES TECHNOLOGY & THERAPEUTICS.			PMID: 38157848
		Method description	The High Blood Glucose Index (HBGI) was calculated to quantify the risk associated with elevated glucose levels. Each glucose value was transformed using a nonlinear risk function to obtain a symmetric risk score. Only the positive (high-glucose) risk components were retained, squared, and scaled. HBGI was defined as the mean of these high-glucose risk contributions across all valid glucose measu…
		Biological interpretation	HBGI reflects the physiological risk associated with elevated glucose exposure, weighting both the frequency and severity of hyperglycemic excursions. Higher HBGI values indicate impaired glucose clearance and sustained hyperglycemic burden, which are relevant to metabolic stress and tissue damage.
	TIR3.9-10.0	Definition	The percentage is the relative number of blood glucose values which fulfill the specified criteria, % of time between 3.9 and 10.0 mmol/L.			NA
		Reference	Hall et al., Glucotypes reveal new patterns of glucose dysregulation, 2018, PLoS Biology.			NA
		Method description	Time in range between 3.9 and 10.0 mmol/L (TIR3.9-10.0) was calculated as the percentage of valid CGM measurements with glucose values falling within the target range of 3.9–10.0 mmol/L. Because CGM devices record glucose at regular intervals, this percentage represents the proportion of monitoring time spent within the recommended glycemic range.			NA
		Biological interpretation	TIR_3.9-10 reflects the proportion of time during which glucose levels are maintained within a clinically acceptable and physiologically safe range. Higher TIR values indicate more stable and effective glucose homeostasis, integrating the combined effects of insulin action, hepatic glucose regulation, and behavioral factors such as meal timing and physical activity.			NA
	TBR<3.0	Definition	The percentage is the relative number of blood glucose values which fulfill the specified criteria, % of time <3.0 mmol/L			NA
		Reference	Hall et al., Glucotypes reveal new patterns of glucose dysregulation, 2018, PLoS Biology.			NA
		Method description	Time below range < 3.0 mmol/L (TBR<3.0) was calculated as the percentage of valid CGM measurements with glucose values below 3.0 mmol/L. Because CGM data are sampled at regular intervals, this metric represents the proportion of monitoring time spent in the severe hypoglycemic range.			NA
		Biological interpretation	TBR<3.0 reflects exposure to clinically significant hypoglycemia, capturing the duration of glucose levels below a threshold associated with acute neurological risk. Higher TBR<3.0 values indicate impaired counter-regulatory capacity and increased vulnerability to severe hypoglycemic events.			NA
	TBR<3.9	Definition	The percentage is the relative number of blood glucose values which fulfill the specified criteria, % of time <3.9 mmol/L			NA
		Reference	Hall et al., Glucotypes reveal new patterns of glucose dysregulation, 2018, PLoS Biology.			NA
		Method description	Time below range < 3.9 mmol/L (TBR<3.9) was calculated as the percentage of valid CGM measurements with glucose values below 3.9 mmol/L. Because CGM devices sample glucose at regular intervals, this percentage represents the proportion of monitoring time spent in the hypoglycemic range.			NA
		Biological interpretation	TBR<3.9 reflects exposure to hypoglycemia, capturing the duration of glucose levels below the commonly accepted clinical threshold. Higher values indicate increased susceptibility to hypoglycemic episodes and reduced effectiveness of glucose counter-regulatory mechanisms.			NA
	TAR>10.0	Definition	The percentage is the relative number of blood glucose values which fulfill the specified criteria, % of time >10.0 mmol/L			NA
		Reference	Hall et al., Glucotypes reveal new patterns of glucose dysregulation, 2018, PLoS Biology.			NA
		Method description	Time above range > 10.0 mmol/L (TAR>10.0) was calculated as the percentage of valid CGM measurements with glucose values exceeding 10.0 mmol/L. Because CGM devices record glucose at regular intervals, this metric represents the proportion of monitoring time spent in the hyperglycemic range.			NA
		Biological interpretation	TAR>10.0 reflects exposure to clinically relevant hyperglycemia, capturing the duration of glucose levels above the recommended target range. Higher values indicate impaired glycemic control and sustained hyperglycemic burden, which is associated with metabolic stress and tissue glucose toxicity.			NA
	TAR>14.0	Definition	The percentage is the relative number of blood glucose values which fulfill the specified criteria, % of time >14.0 mmol/L			NA
		Reference	Hall et al., Glucotypes reveal new patterns of glucose dysregulation, 2018, PLoS Biology.			NA
		Method description	Time above range > 14.0 mmol/L (TAR>14.0) was calculated as the percentage of valid CGM measurements with glucose values exceeding 14.0 mmol/L. Because CGM devices sample glucose at regular intervals, this metric represents the proportion of monitoring time spent in the severe hyperglycemic range.			NA
		Biological interpretation	TAR>14.0 reflects exposure to severe hyperglycemia, capturing prolonged or extreme elevations in glucose levels. Higher values indicate pronounced impairment in glucose regulation and are associated with acute metabolic stress and increased risk of glucose toxicity.			NA
	AUC-mean	Definition	The area under the curve is the glucose concentration in time, the area being measured is the area that exists on the daily sensor plot between the sensor tracing and the specified limit(s).			NA
		Reference	By use of the Glycemic Variability Research Tool (Medtronic); according to SALARDI, S. et al., The Glucose Area Under the Profiles Obtained with Continuous Glucose Monitoring System Relationships with HbA1c in Pediatric Type 1 Diabetic Patients, Diabetes Care, Vol. 25, Nr. 10, October 2002.			NA
		Method description	AUC-mean was calculated to quantify cumulative glucose exposure relative to an individual’s mean glucose level. First, mean CGM glucose was computed across the monitoring period. The area under the glucose curve relative to this mean reference was then calculated by integrating the absolute deviation of glucose values from the mean over time using the trapezoidal method. Calculations were perform…			NA
		Biological interpretation	AUC-mean reflects the cumulative burden of glucose fluctuations over time relative to an individual’s average glycemic level. Higher AUC-mean values indicate prolonged or repeated deviations from typical glucose levels, integrating both the magnitude and duration of glycemic excursions.			NA
	AUC>10	Definition	The area under the curve is the glucose concentration in time, the area being measured is the area that exists on the daily sensor plot between the sensor tracing and the specified limit(s).			NA
		Reference	By use of the Glycemic Variability Research Tool (Medtronic); according to SALARDI, S. et al., The Glucose Area Under the Profiles Obtained with Continuous Glucose Monitoring System Relationships with HbA1c in Pediatric Type 1 Diabetic Patients, Diabetes Care, Vol. 25, Nr. 10, October 2002.			NA
		Method description	AUC > 10 was calculated to quantify cumulative hyperglycemic exposure above a glucose threshold of 10.0 mmol/L. For each CGM time point, glucose values exceeding 10.0 mmol/L were identified, and the area between the glucose curve and the 10.0 mmol/L threshold was integrated over time using a numerical (trapezoidal) approach. Calculations were performed using the Glycemic Variability Research Tool…			NA
		Biological interpretation	AUC > 10 reflects the cumulative burden of hyperglycemia by integrating both the magnitude and duration of glucose elevations above a clinically relevant threshold. Higher AUC>10 values indicate sustained or repeated hyperglycemic exposure, which is closely linked to metabolic stress and glucotoxicity.			NA
	FS_Mean	Definition	The mean is the arithmetic average of the set of glucose values (measured by fingerstick)	NA	NA	NA
			NA	NA	NA	NA
		Method description	FS_Mean was calculated as the arithmetic mean of all available fingerstick (self-monitored) blood glucose measurements for each individual during the observation period. Each measurement was equally weighted, reflecting the average glucose level at discrete sampling time points.	NA	NA	NA
		Biological interpretation	FS_Mean reflects average glycemic exposure at the times of fingerstick sampling and serves as a traditional indicator of glucose control. It captures overall glucose level but does not account for intra-day variability, postprandial excursions, or nocturnal glucose dynamics.	NA	NA	NA
	FS_SD	Definition	The standard deviation of fingerstick glucose measurements	NA	NA	NA
			NA	NA	NA	NA
		Method description	FS_SD was calculated as the standard deviation of all available fingerstick blood glucose measurements for each individual. The arithmetic mean of finger-stick glucose values was first computed, and FS_SD was defined as the square root of the average squared deviation from this mean, using the sample standard deviation formula.	NA	NA	NA
		Biological interpretation	FS_SD reflects the dispersion of glucose values measured by fingerstick testing, capturing variability across discrete sampling time points. Higher FS_SD values indicate greater heterogeneity in measured glucose levels but do not fully capture intra-day dynamics or nocturnal fluctuations due to the sparse and behavior-dependent nature of fingerstick sampling.	NA	NA	NA
	FS_CV	Definition	The coefficient of variation of fingerstick glucose measurements	NA	NA	NA
			CV=FS_SD/FS_Mean*100%	NA	NA	NA
		Method description	FS_CV was calculated as the coefficient of variation of fingerstick blood glucose measurements. The standard deviation of fingerstick glucose values was divided by their arithmetic mean and multiplied by 100, providing a normalized measure of glucose dispersion across discrete sampling time points.	NA	NA	NA
		Biological interpretation	FS_CV reflects relative glucose variability based on fingerstick measurements, allowing comparison of variability across individuals with different average glucose levels. Higher FS_CV values indicate greater dispersion of measured glucose values but are influenced by sampling frequency and timing.	NA	NA	NA
Genotyping	Platform		Illumina ASA-750K			PMID: 38157848
	Calling Algorithm		Illumina Genomestudio			PMID: 38157848
QC filters before Imputation	Sample Call Rate			0.95	0.95	PMID: 38157848
	SNP Call Rate		0.99	0.95	0.95	PMID: 38157848
	HWE p-value		>5×10-6	>5×10-5	>5×10-5	>5×10-6
	MAF		0.01	0.05	0.05	0.01
Imputation	Phasing		SHAPEIT2			PMID: 38157848
	Imputation Software		Minimac3			PMID: 38157848
	Imputation Reference Panel		1000G Phase 3			1000G Phase 3
Statistical analysis	Model		Additive			Additive
	Software		GCTA-MLMA-LOCO			PLINK version 2
	Adjustments		Age, Sex, BMI, PC1, PC2, PC3, PC4, PC5, PC6, PC7, PC8, PC9, PC10	Age, Sex, BMI, PC1, PC2, PC3, PC4, PC5, PC6, PC7, PC8, PC9, PC10	Age, BMI, Gestational Week, PC1, PC2, PC3, PC4, PC5, PC6, PC7, PC8, PC9, PC10	Age, Sex, PC1, PC2, PC3, PC4, PC5, PC6, PC7, PC8, PC9, PC10
Abbreviations: TMS, the Maastricht Study; WEBIRTH, Westlake Precision Birth cohort; GNHS, Guangzhou Nutrition and Health study; HPP, Human Phenotype Project; CGM, continuous glucose monitoring; FS, fingerstick; SNP, single-nucleotide polymorphism; MAF, minor allele frequency; BMI, body mass index; PC, principal components.

## Sheet: Supplementary Table S2
Supplementary Table S2. Summary statistics of the 1,275 signals associated with CGM-derived glycemic traits (p <5E-6) in the trans-ethnic meta-analyses
CGM-derived glycemic traits	CHR	BP	SNP	Effect Allele	Other Allele	BETA	STD	p	Direction	Meta-cohort	Significance level	Novel associations
Mean	5	78000744	5:78000744_T_A	A	T	0.1586	0.0229	4.667e-12	??++	TMS/WEBIRTH/GNHS/HPP	P<5e-8 / 20	no
Mean	5	78000745	5:78000745_A_T	A	T	-0.1586	0.0229	4.667e-12	??--		P<5e-8 / 20	no
Mean	5	78000746	5:78000746_T_A	A	T	0.1586	0.0229	4.667e-12	??++		P<5e-8 / 20	no
Mean	5	163755723	5:163755723_T_G	T	G	0.1285	0.0187	7.193e-12	+??+		P<5e-8 / 20	no
Mean	5	163755714	5:163755714_A_C	A	C	0.1278	0.0187	9.109e-12	+??+		P<5e-8 / 20	no
Mean	5	163755693	5:163755693_T_G	T	G	0.1272	0.0188	1.225e-11	+??+		P<5e-8 / 20	no
Mean	5	163755705	5:163755705_T_G	T	G	0.1258	0.0187	1.735e-11	+??+		P<5e-8 / 20	no
Mean	5	163755744	5:163755744_A_C	A	C	0.1261	0.0188	1.83e-11	+??+		P<5e-8 / 20	no
Mean	5	163755747	5:163755747_A_G	A	G	0.1261	0.0188	1.83e-11	+??+		P<5e-8 / 20	no
Mean	5	163755735	5:163755735_T_G	T	G	0.1255	0.0188	2.267e-11	+??+		P<5e-8 / 20	no
Mean	5	163756159	5:163756159_T_G	T	G	0.1322	0.0201	4.685e-11	+??+		P<5e-8 / 20	no
Mean	5	163756147	5:163756147_T_G	T	G	0.1312	0.02	5.872e-11	+??+		P<5e-8 / 20	no
Mean	5	163756141	5:163756141_A_G	A	G	0.1306	0.02	7.011e-11	+??+		P<5e-8 / 20	no
Mean	5	163755749	5:163755749_A_G	A	G	0.1243	0.0192	1.052e-10	+??+		P<5e-8 / 20	no
Mean	10	56382414	10:56382414_C_A	A	C	-0.091	0.0143	1.93e-10	++--		P<5e-8 / 20	no
Mean	10	4538110	10:4538110_A_T	A	T	0.1003	0.0163	8.142e-10	-+++		P<5e-8 / 20	no
Mean	10	4538111	10:4538111_T_A	A	T	-0.1003	0.0163	8.142e-10	+---		P<5e-8 / 20	no
Mean	5	163755707	5:163755707_C_A	A	C	-0.1003	0.0169	2.859e-09	-??-		P<5e-8	no
Mean	5	163755717	5:163755717_A_G	A	G	0.0997	0.0169	3.504e-09	+??+		P<5e-8	no
Mean	5	163755719	5:163755719_A_G	A	G	0.11	0.0188	4.483e-09	+??+		P<5e-8	no
Mean	5	163755737	5:163755737_C_A	A	C	-0.0929	0.016	5.964e-09	-??-		P<5e-8	no
Mean	1	27263812	1:27263812_G_A	A	G	0.2846	0.0517	3.604e-08	+??+		P<5e-8	no
Mean	6	8254274	6:8254274_A_G	A	G	0.1014	0.0187	5.994e-08	+-?+		P<5e-6	no
Mean	6	8254278	6:8254278_A_G	A	G	0.1014	0.0187	5.994e-08	+-?+		P<5e-6	no
Mean	6	8254281	6:8254281_G_A	A	G	-0.1014	0.0187	5.994e-08	-+?-		P<5e-6	no
Mean	1	27254423	1:27254423_T_C	T	C	-0.2771	0.0514	6.976e-08	-??-		P<5e-6	no
Mean	10	4538085	10:4538085_A_ATATT	A	ATATT	0.086	0.0167	2.55e-07	-+++		P<5e-6	no
Mean	4	176558515	4:176558515_A_G	A	G	0.0836	0.0164	3.601e-07	++-+		P<5e-6	no
Mean	4	176558945	4:176558945_TA_T	T	TA	-0.0828	0.0167	6.707e-07	+-+-		P<5e-6	no
Mean	1	246165973	1:246165973_C_T	T	C	-0.0737	0.0149	7.076e-07	-+--		P<5e-6	no
Mean	3	22118711	3:22118711_C_G	C	G	-0.1139	0.0231	8.081e-07	-??-		P<5e-6	no
Mean	3	22117736	3:22117736_A_T	A	T	-0.1152	0.0235	9.708e-07	-??-		P<5e-6	no
Mean	16	47073475	16:47073475_C_CAAAACA	CAAAACA	C	-0.2003	0.0409	9.723e-07	-??-		P<5e-6	no
Mean	4	176558509	4:176558509_A_T	A	T	0.0814	0.0168	1.193e-06	-+-+		P<5e-6	no
Mean	4	138832377	4:138832377_A_G	A	G	-0.0881	0.0183	1.375e-06	-??-		P<5e-6	no
Mean	14	83888343	14:83888343_T_C	T	C	-0.1229	0.0255	1.418e-06	+---		P<5e-6	no
Mean	14	83882600	14:83882600_A_C	A	C	-0.1228	0.0255	1.432e-06	+---		P<5e-6	no
Mean	13	19643832	13:19643832_A_G	A	G	-0.1702	0.0353	1.469e-06	---?		P<5e-6	no
Mean	8	43089689	8:43089689_A_G	A	G	0.0902	0.0187	1.484e-06	?-?+		P<5e-6	no
Mean	13	19642785	13:19642785_T_C	T	C	-0.1696	0.0353	1.543e-06	---?		P<5e-6	no
Mean	16	47082948	16:47082948_C_T	T	C	-0.2039	0.0427	1.803e-06	-??-		P<5e-6	no
Mean	14	78097856	14:78097856_C_G	C	G	0.2571	0.0539	1.846e-06	+??+		P<5e-6	no
Mean	7	69469156	7:69469156_A_T	A	T	-0.2203	0.0464	2.103e-06	+??-		P<5e-6	no
Mean	4	61320615	4:61320615_C_T	T	C	-0.1622	0.0343	2.244e-06	---?		P<5e-6	no
Mean	10	4538061	10:4538061_AT_A	A	AT	-0.0791	0.0167	2.259e-06	+---		P<5e-6	no
Mean	6	159310535	6:159310535_G_A	A	G	0.1643	0.0348	2.386e-06	+?+?		P<5e-6	no
Mean	22	36102668	22:36102668_A_G	A	G	0.0715	0.0152	2.589e-06	++++		P<5e-6	no
Mean	1	6360982	1:6360982_C_T	T	C	0.3531	0.0752	2.634e-06	+??+		P<5e-6	no
Mean	9	107112576	9:107112576_G_A	A	G	-0.1572	0.0335	2.671e-06	---?		P<5e-6	no
Mean	17	64802544	17:64802544_C_T	T	C	0.0705	0.015	2.785e-06	++++		P<5e-6	no
Mean	1	6360873	1:6360873_G_A	A	G	0.3457	0.0739	2.944e-06	+??+		P<5e-6	no
Mean	16	47083609	16:47083609_A_G	A	G	0.211	0.0452	3.024e-06	+??+		P<5e-6	no
Mean	10	4538345	10:4538345_T_A	A	T	-0.0801	0.0172	3.062e-06	+---		P<5e-6	no
Mean	10	4538153	10:4538153_C_T	T	C	-0.0783	0.0168	3.106e-06	+---		P<5e-6	no
Mean	14	83937495	14:83937495_C_T	T	C	0.141	0.0302	3.118e-06	++++		P<5e-6	no
Mean	4	176560091	4:176560091_G_T	T	G	-0.0762	0.0164	3.532e-06	--+-		P<5e-6	no
Mean	22	36104730	22:36104730_C_T	T	C	-0.0705	0.0152	3.675e-06	----		P<5e-6	no
Mean	5	163756152	5:163756152_T_C	T	C	0.0823	0.0178	3.781e-06	+--+		P<5e-6	no
Mean	16	7041162	16:7041162_A_C	A	C	-0.2336	0.0505	3.829e-06	---?		P<5e-6	no
Mean	2	63375738	2:63375738_T_C	T	C	-0.0655	0.0142	3.855e-06	+---		P<5e-6	no
Mean	9	107110248	9:107110248_GAGAT_G	G	GAGAT	-0.1727	0.0374	3.945e-06	---?		P<5e-6	no
Mean	3	187753123	3:187753123_G_A	A	G	0.0909	0.0198	4.255e-06	+??+		P<5e-6	no
Mean	4	61318014	4:61318014_G_T	T	G	-0.1574	0.0343	4.506e-06	---?		P<5e-6	no
Mean	3	15432014	3:15432014_C_T	T	C	-0.1036	0.0227	4.803e-06	-??-		P<5e-6	no
Mean	22	36105267	22:36105267_T_A	A	T	-0.0695	0.0152	4.882e-06	----		P<5e-6	no
Mean	22	36105275	22:36105275_A_C	A	C	0.0695	0.0152	4.882e-06	++++		P<5e-6	no
SD	2	21319301	2:21319301_T_A	A	T	0.1149	0.0219	1.634e-07	++++	TMS/WEBIRTH/GNHS/HPP	P<5e-6	no
SD	2	21329821	2:21329821_T_G	T	G	-0.1145	0.022	1.967e-07	----		P<5e-6	no
SD	2	21328903	2:21328903_C_T	T	C	0.1133	0.022	2.628e-07	++++		P<5e-6	no
SD	2	21327701	2:21327701_T_C	T	C	-0.1131	0.022	2.746e-07	----		P<5e-6	no
SD	11	122482267	11:122482267_T_C	T	C	-0.1157	0.0226	2.991e-07	----		P<5e-6	no
SD	2	21333340	2:21333340_T_C	T	C	-0.1111	0.022	4.494e-07	----		P<5e-6	no
SD	2	197630607	2:197630607_A_G	A	G	-0.2118	0.0422	5.049e-07	-??-		P<5e-6	no
SD	2	175207451	2:175207451_A_G	A	G	-0.221	0.0444	6.522e-07	-??-		P<5e-6	yes
SD	2	175206915	2:175206915_A_G	A	G	-0.2209	0.0445	7.032e-07	-??-		P<5e-6	no
SD	14	20866691	14:20866691_A_C	A	C	-0.1327	0.0272	1.03e-06	---?		P<5e-6	no
SD	11	122481997	11:122481997_C_T	T	C	0.0973	0.0199	1.048e-06	++++		P<5e-6	no
SD	2	21381497	2:21381497_C_G	C	G	-0.1074	0.022	1.066e-06	----		P<5e-6	no
SD	2	175198501	2:175198501_C_T	T	C	0.2267	0.0467	1.197e-06	+??+		P<5e-6	no
SD	6	148508517	6:148508517_C_T	T	C	0.1291	0.0267	1.299e-06	+++?		P<5e-6	no
SD	18	29379739	18:29379739_C_CA	CA	C	-0.0936	0.0194	1.357e-06	----		P<5e-6	no
SD	7	39546735	7:39546735_A_C	A	C	-0.2363	0.0492	1.571e-06	-??-		P<5e-6	no
SD	1	238365699	1:238365699_A_G	A	G	-0.1	0.0209	1.615e-06	----		P<5e-6	no
SD	6	148510866	6:148510866_A_G	A	G	-0.1272	0.0267	1.902e-06	---?		P<5e-6	no
SD	6	148510676	6:148510676_G_A	A	G	0.1269	0.0266	1.912e-06	+++?		P<5e-6	no
SD	18	29378623	18:29378623_C_T	T	C	-0.0899	0.0189	1.946e-06	----		P<5e-6	no
SD	2	175204786	2:175204786_A_T	A	T	-0.2112	0.0444	1.954e-06	-??-		P<5e-6	no
SD	2	21378467	2:21378467_G_A	A	G	0.1045	0.022	2.014e-06	++++		P<5e-6	no
SD	9	126090059	9:126090059_C_T	T	C	-0.1816	0.0383	2.084e-06	-??-		P<5e-6	no
SD	2	21372734	2:21372734_C_T	T	C	0.1043	0.022	2.122e-06	++++		P<5e-6	no
SD	2	171236586	2:171236586_C_T	T	C	-0.1305	0.0275	2.147e-06	---?		P<5e-6	no
SD	2	21354702	2:21354702_G_A	A	G	0.104	0.022	2.215e-06	++++		P<5e-6	no
SD	2	21366324	2:21366324_G_C	C	G	0.1035	0.0219	2.312e-06	++++		P<5e-6	no
SD	14	40334302	14:40334302_A_G	A	G	0.0699	0.0148	2.316e-06	++++		P<5e-6	no
SD	2	21369398	2:21369398_A_C	A	C	-0.1039	0.022	2.332e-06	----		P<5e-6	no
SD	18	29379887	18:29379887_G_A	A	G	-0.0914	0.0194	2.395e-06	----		P<5e-6	no
SD	2	21349480	2:21349480_C_T	T	C	0.1035	0.0219	2.4e-06	++++		P<5e-6	no
SD	2	171236502	2:171236502_T_C	T	C	0.13	0.0276	2.409e-06	+++?		P<5e-6	no
SD	2	171236792	2:171236792_GTA_G	G	GTA	-0.13	0.0276	2.409e-06	---?		P<5e-6	no
SD	2	171236962	2:171236962_C_T	T	C	-0.13	0.0276	2.409e-06	---?		P<5e-6	no
SD	12	130520509	12:130520509_C_CT	CT	C	0.0744	0.0158	2.488e-06	++++		P<5e-6	no
SD	2	175202414	2:175202414_C_T	T	C	0.21	0.0447	2.574e-06	+??+		P<5e-6	no
SD	6	155894606	6:155894606_T_C	T	C	-0.2654	0.0564	2.581e-06	--?-		P<5e-6	no
SD	18	29379671	18:29379671_G_A	A	G	-0.0911	0.0194	2.584e-06	----		P<5e-6	no
SD	2	21395369	2:21395369_G_T	T	G	0.105	0.0223	2.616e-06	++++		P<5e-6	no
SD	2	21376646	2:21376646_C_A	A	C	0.1032	0.022	2.693e-06	++++		P<5e-6	no
SD	9	27931106	9:27931106_C_T	T	C	0.3048	0.0651	2.859e-06	+??+		P<5e-6	no
SD	2	21350155	2:21350155_T_G	T	G	-0.1026	0.0219	2.941e-06	----		P<5e-6	no
SD	2	21376424	2:21376424_G_A	A	G	0.1027	0.022	2.943e-06	++++		P<5e-6	no
SD	9	126094061	9:126094061_C_T	T	C	-0.154	0.033	3.023e-06	-??-		P<5e-6	no
SD	7	39546731	7:39546731_A_C	A	C	-0.229	0.0491	3.025e-06	-??-		P<5e-6	no
SD	7	23873892	7:23873892_A_G	A	G	-0.1943	0.0417	3.128e-06	---?		P<5e-6	no
SD	14	40335815	14:40335815_G_A	A	G	-0.0688	0.0148	3.154e-06	----		P<5e-6	no
SD	14	40335204	14:40335204_G_A	A	G	-0.0688	0.0148	3.211e-06	----		P<5e-6	no
SD	14	40333980	14:40333980_C_T	T	C	-0.0689	0.0148	3.222e-06	----		P<5e-6	no
SD	14	40333898	14:40333898_G_C	C	G	-0.0687	0.0148	3.384e-06	----		P<5e-6	no
SD	2	21389344	2:21389344_A_AT	A	AT	-0.1034	0.0223	3.395e-06	----		P<5e-6	no
SD	14	40336182	14:40336182_A_G	A	G	0.0686	0.0148	3.411e-06	++++		P<5e-6	no
SD	14	40333217	14:40333217_A_T	A	T	0.0688	0.0148	3.413e-06	++++		P<5e-6	no
SD	14	40335463	14:40335463_T_A	A	T	-0.0684	0.0148	3.599e-06	----		P<5e-6	no
SD	12	1857454	12:1857454_G_A	A	G	0.1339	0.0289	3.63e-06	+??+		P<5e-6	no
SD	1	238953146	1:238953146_T_C	T	C	0.0687	0.0148	3.7e-06	++++		P<5e-6	no
SD	1	238957832	1:238957832_T_C	T	C	0.0687	0.0149	3.777e-06	++++		P<5e-6	no
SD	1	151332063	1:151332063_CT_C	CT	C	-0.1344	0.0291	3.812e-06	---?		P<5e-6	no
SD	2	175202599	2:175202599_G_A	A	G	0.2015	0.0436	3.819e-06	+??+		P<5e-6	no
SD	2	175202847	2:175202847_G_T	T	G	0.2015	0.0436	3.819e-06	+??+		P<5e-6	no
SD	1	238382360	1:238382360_C_T	T	C	-0.0964	0.0209	4.122e-06	----		P<5e-6	no
SD	14	40336296	14:40336296_T_C	T	C	0.068	0.0148	4.172e-06	++++		P<5e-6	no
SD	13	51577470	13:51577470_A_G	A	G	-0.076	0.0165	4.359e-06	-+--		P<5e-6	no
SD	20	49207352	20:49207352_CT_C	CT	C	0.1224	0.0267	4.416e-06	+++?		P<5e-6	no
SD	1	238381034	1:238381034_T_C	T	C	0.0961	0.0209	4.473e-06	++++		P<5e-6	no
SD	1	238941256	1:238941256_A_G	A	G	0.0681	0.0148	4.52e-06	++++		P<5e-6	no
SD	1	2372397	1:2372397_A_G	A	G	0.1493	0.0326	4.756e-06	+++?		P<5e-6	no
SD	1	238934301	1:238934301_T_C	T	C	0.0677	0.0148	4.847e-06	++++		P<5e-6	no
SD	13	51577575	13:51577575_T_C	T	C	-0.0757	0.0166	4.861e-06	-+--		P<5e-6	no
SD	13	51577069	13:51577069_T_A	A	T	0.0756	0.0165	4.952e-06	+-++		P<5e-6	no
CV	10	4538110	10:4538110_A_T	A	T	-0.0862	0.0167	2.365e-07	--+-	TMS/WEBIRTH/GNHS/HPP	P<5e-6	no
CV	10	4538111	10:4538111_T_A	A	T	0.0862	0.0167	2.365e-07	++-+		P<5e-6	no
CV	12	130524092	12:130524092_G_A	A	G	-0.171	0.0336	3.75e-07	---?		P<5e-6	no
CV	16	50165061	16:50165061_A_AT	A	AT	0.2196	0.0444	7.787e-07	+++?		P<5e-6	no
CV	4	57314432	4:57314432_A_T	A	T	0.2198	0.0445	7.801e-07	+??+		P<5e-6	no
CV	1	111136919	1:111136919_A_C	A	C	-0.3793	0.0782	1.231e-06	-??-		P<5e-6	no
CV	8	106801559	8:106801559_C_T	T	C	0.1119	0.0231	1.251e-06	+??+		P<5e-6	no
CV	12	130519251	12:130519251_C_T	T	C	-0.1613	0.0334	1.332e-06	---?		P<5e-6	no
CV	12	130518254	12:130518254_G_A	A	G	-0.1613	0.0334	1.334e-06	---?		P<5e-6	no
CV	20	10328011	20:10328011_C_T	T	C	-0.1843	0.0382	1.411e-06	---?		P<5e-6	no
CV	12	130516608	12:130516608_T_C	T	C	0.1603	0.0334	1.629e-06	+++?		P<5e-6	no
CV	20	10321276	20:10321276_C_A	A	C	-0.1853	0.0387	1.683e-06	---?		P<5e-6	no
CV	4	165781927	4:165781927_T_A	A	T	0.1793	0.0378	2.086e-06	+??+		P<5e-6	no
CV	2	5469498	2:5469498_G_T	T	G	0.0716	0.0151	2.099e-06	++++		P<5e-6	no
CV	2	5469833	2:5469833_T_C	T	C	-0.0715	0.0151	2.182e-06	----		P<5e-6	no
CV	2	5481724	2:5481724_A_G	A	G	-0.0713	0.0151	2.207e-06	----		P<5e-6	no
CV	16	6306296	16:6306296_A_G	A	G	0.241	0.0509	2.213e-06	??++		P<5e-6	no
CV	17	18854064	17:18854064_T_C	T	C	-0.1447	0.0306	2.252e-06	---?		P<5e-6	no
CV	4	165781839	4:165781839_G_A	A	G	0.1866	0.0397	2.59e-06	+??+		P<5e-6	no
CV	8	70772285	8:70772285_C_G	C	G	-0.1162	0.0248	2.656e-06	----		P<5e-6	no
CV	9	126094061	9:126094061_C_T	T	C	-0.1556	0.0333	2.923e-06	-??-		P<5e-6	no
CV	8	13314684	8:13314684_G_A	A	G	0.2677	0.0573	2.97e-06	?++?		P<5e-6	no
CV	9	550079	9:550079_G_A	A	G	0.1551	0.0333	3.215e-06	+++?		P<5e-6	no
CV	11	122481997	11:122481997_C_T	T	C	0.0933	0.0201	3.34e-06	++++		P<5e-6	no
CV	7	149020958	7:149020958_CA_C	CA	C	-0.0663	0.0143	3.392e-06	-+--		P<5e-6	no
CV	2	5476836	2:5476836_G_GTGA	G	GTGA	-0.0702	0.0151	3.461e-06	----		P<5e-6	no
CV	2	5476411	2:5476411_A_C	A	C	-0.0701	0.0151	3.524e-06	----		P<5e-6	no
CV	18	66071403	18:66071403_T_G	T	G	-0.3007	0.065	3.786e-06	+??-		P<5e-6	no
CV	5	162443265	5:162443265_G_A	A	G	0.1703	0.0369	3.953e-06	+++?		P<5e-6	no
CV	13	56159009	13:56159009_T_A	A	T	-0.092	0.02	4.065e-06	+?--		P<5e-6	no
CV	18	20921129	18:20921129_T_G	T	G	-0.1642	0.0356	4.073e-06	---?		P<5e-6	no
CV	7	822047	7:822047_C_A	A	C	0.3083	0.0669	4.114e-06	?++?		P<5e-6	no
CV	7	824722	7:824722_G_T	T	G	0.3083	0.0669	4.114e-06	?++?		P<5e-6	no
CV	7	825905	7:825905_G_T	T	G	0.3083	0.0669	4.114e-06	?++?		P<5e-6	no
CV	10	94462579	10:94462579_G_GA	G	GA	0.1237	0.0269	4.137e-06	+++?		P<5e-6	no
CV	1	91569405	1:91569405_A_C	A	C	0.0938	0.0204	4.201e-06	-+++		P<5e-6	no
CV	12	130520509	12:130520509_C_CT	CT	C	0.0731	0.0159	4.21e-06	++++		P<5e-6	no
CV	7	824720	7:824720_C_T	T	C	0.3083	0.0671	4.275e-06	?++?		P<5e-6	no
CV	2	5481814	2:5481814_A_T	A	T	-0.0693	0.0151	4.276e-06	----		P<5e-6	no
CV	2	21319301	2:21319301_T_A	A	T	0.1013	0.0221	4.393e-06	++++		P<5e-6	no
CV	18	20925077	18:20925077_C_T	T	C	0.1635	0.0356	4.491e-06	+++?		P<5e-6	no
CV	2	21329821	2:21329821_T_G	T	G	-0.1012	0.0221	4.809e-06	----		P<5e-6	no
CV	2	209558695	2:209558695_AG_A	A	AG	0.2873	0.0629	4.918e-06	+??+		P<5e-6	no
MAGE	20	54401941	20:54401941_G_A	A	G	-0.2008	0.0369	5.175e-08	---?	TMS/WEBIRTH/GNHS/HPP	P<5e-6	no
MAGE	20	54396068	20:54396068_C_A	A	C	-0.2004	0.0371	6.788e-08	---?		P<5e-6	no
MAGE	20	54404705	20:54404705_T_C	T	C	0.1962	0.0369	1.058e-07	+++?		P<5e-6	no
MAGE	20	54391512	20:54391512_C_T	T	C	-0.1963	0.037	1.104e-07	---?		P<5e-6	no
MAGE	20	54415993	20:54415993_T_C	T	C	0.1945	0.0372	1.702e-07	+++?		P<5e-6	no
MAGE	20	54387375	20:54387375_G_A	A	G	-0.186	0.0357	1.861e-07	---?		P<5e-6	no
MAGE	11	122482267	11:122482267_T_C	T	C	-0.1173	0.0226	2.118e-07	----		P<5e-6	no
MAGE	2	197630607	2:197630607_A_G	A	G	-0.2189	0.0422	2.129e-07	-??-		P<5e-6	no
MAGE	20	54398637	20:54398637_T_G	T	G	0.19	0.0367	2.286e-07	+++?		P<5e-6	no
MAGE	20	54394984	20:54394984_G_A	A	G	-0.1816	0.0355	3.024e-07	---?		P<5e-6	no
MAGE	20	54412236	20:54412236_T_A	A	T	-0.1903	0.0373	3.395e-07	---?		P<5e-6	no
MAGE	20	54394975	20:54394975_T_C	T	C	0.18	0.0354	3.662e-07	+++?		P<5e-6	no
MAGE	20	54395541	20:54395541_A_G	A	G	0.18	0.0354	3.662e-07	+++?		P<5e-6	no
MAGE	20	54395870	20:54395870_G_A	A	G	-0.18	0.0354	3.662e-07	---?		P<5e-6	no
MAGE	20	54395982	20:54395982_C_T	T	C	-0.18	0.0354	3.662e-07	---?		P<5e-6	no
MAGE	20	54398541	20:54398541_AT_A	A	AT	-0.179	0.0353	4.04e-07	---?		P<5e-6	no
MAGE	20	54385855	20:54385855_C_T	T	C	-0.1792	0.0355	4.324e-07	---?		P<5e-6	no
MAGE	20	54396821	20:54396821_C_T	T	C	-0.1845	0.0367	4.821e-07	---?		P<5e-6	no
MAGE	20	54384588	20:54384588_G_A	A	G	-0.1752	0.035	5.728e-07	---?		P<5e-6	no
MAGE	20	54386945	20:54386945_T_C	T	C	0.1752	0.035	5.728e-07	+++?		P<5e-6	no
MAGE	2	21329821	2:21329821_T_G	T	G	-0.1097	0.022	6.296e-07	----		P<5e-6	no
MAGE	20	54395168	20:54395168_T_C	T	C	0.1825	0.0366	6.303e-07	+++?		P<5e-6	no
MAGE	20	54387343	20:54387343_C_T	T	C	-0.1762	0.0355	6.732e-07	---?		P<5e-6	no
MAGE	20	54388959	20:54388959_A_T	A	T	0.1807	0.0364	6.942e-07	+++?		P<5e-6	no
MAGE	20	54387426	20:54387426_CAGATA_C	CAGATA	C	0.1814	0.0366	7.031e-07	+++?		P<5e-6	no
MAGE	20	54383190	20:54383190_C_A	A	C	-0.1764	0.0356	7.086e-07	---?		P<5e-6	no
MAGE	22	49622783	22:49622783_A_G	A	G	0.0706	0.0142	7.086e-07	++++		P<5e-6	no
MAGE	20	54384285	20:54384285_G_A	A	G	-0.1747	0.0353	7.493e-07	---?		P<5e-6	no
MAGE	20	54384383	20:54384383_G_C	C	G	-0.1747	0.0353	7.493e-07	---?		P<5e-6	no
MAGE	20	54384432	20:54384432_C_CTTTT	CTTTT	C	-0.1734	0.0351	7.545e-07	---?		P<5e-6	no
MAGE	20	54392997	20:54392997_C_CTA	CTA	C	-0.1733	0.0351	7.752e-07	---?		P<5e-6	no
MAGE	20	54393132	20:54393132_T_C	T	C	0.1733	0.0351	7.752e-07	+++?		P<5e-6	no
MAGE	20	54393204	20:54393204_G_A	A	G	-0.1733	0.0351	7.752e-07	---?		P<5e-6	no
MAGE	20	54392971	20:54392971_C_G	C	G	0.1804	0.0365	7.806e-07	+++?		P<5e-6	no
MAGE	2	21319301	2:21319301_T_A	A	T	0.1082	0.0219	8.299e-07	++++		P<5e-6	no
MAGE	20	54387768	20:54387768_T_C	T	C	0.1794	0.0364	8.384e-07	+++?		P<5e-6	no
MAGE	20	54395857	20:54395857_C_T	T	C	-0.1727	0.0351	8.437e-07	---?		P<5e-6	no
MAGE	20	54396012	20:54396012_T_C	T	C	0.1727	0.0351	8.437e-07	+++?		P<5e-6	no
MAGE	20	54396575	20:54396575_C_T	T	C	-0.1727	0.0351	8.437e-07	---?		P<5e-6	no
MAGE	20	54394335	20:54394335_C_G	C	G	0.18	0.0366	8.507e-07	+++?		P<5e-6	no
MAGE	20	54387661	20:54387661_C_T	T	C	-0.1797	0.0366	8.982e-07	---?		P<5e-6	no
MAGE	12	130499657	12:130499657_A_C	A	C	0.1379	0.0281	9.083e-07	+++?		P<5e-6	no
MAGE	20	54385642	20:54385642_C_A	A	C	-0.1746	0.0356	9.133e-07	---?		P<5e-6	no
MAGE	20	54393096	20:54393096_T_C	T	C	0.1793	0.0365	9.234e-07	+++?		P<5e-6	no
MAGE	20	54391383	20:54391383_G_A	A	G	-0.1722	0.0351	9.301e-07	---?		P<5e-6	no
MAGE	20	54388998	20:54388998_T_C	T	C	0.1719	0.035	9.311e-07	+++?		P<5e-6	no
MAGE	20	54389085	20:54389085_C_T	T	C	-0.1719	0.035	9.311e-07	---?		P<5e-6	no
MAGE	20	54389089	20:54389089_T_A	A	T	-0.1719	0.035	9.311e-07	---?		P<5e-6	no
MAGE	20	54389179	20:54389179_C_T	T	C	-0.1719	0.035	9.311e-07	---?		P<5e-6	no
MAGE	20	54389316	20:54389316_T_A	A	T	-0.1719	0.035	9.311e-07	---?		P<5e-6	no
MAGE	20	54389792	20:54389792_C_T	T	C	-0.1719	0.035	9.311e-07	---?		P<5e-6	no
MAGE	20	54390079	20:54390079_A_G	A	G	0.1719	0.035	9.311e-07	+++?		P<5e-6	no
MAGE	20	54390081	20:54390081_A_G	A	G	0.1719	0.035	9.311e-07	+++?		P<5e-6	no
MAGE	20	54390273	20:54390273_C_T	T	C	-0.1719	0.035	9.311e-07	---?		P<5e-6	no
MAGE	20	54390501	20:54390501_T_C	T	C	0.1719	0.035	9.311e-07	+++?		P<5e-6	no
MAGE	20	54390544	20:54390544_G_A	A	G	-0.1719	0.035	9.311e-07	---?		P<5e-6	no
MAGE	20	54390600	20:54390600_C_T	T	C	-0.1719	0.035	9.311e-07	---?		P<5e-6	no
MAGE	20	54390801	20:54390801_C_T	T	C	-0.1719	0.035	9.311e-07	---?		P<5e-6	no
MAGE	20	54390895	20:54390895_C_T	T	C	-0.1719	0.035	9.311e-07	---?		P<5e-6	no
MAGE	20	54391005	20:54391005_A_G	A	G	0.1719	0.035	9.311e-07	+++?		P<5e-6	no
MAGE	20	54391033	20:54391033_G_T	T	G	-0.1719	0.035	9.311e-07	---?		P<5e-6	no
MAGE	20	54391321	20:54391321_T_A	A	T	-0.1719	0.035	9.311e-07	---?		P<5e-6	no
MAGE	20	54391411	20:54391411_G_A	A	G	-0.1719	0.035	9.311e-07	---?		P<5e-6	no
MAGE	20	54391534	20:54391534_T_C	T	C	0.1719	0.035	9.311e-07	+++?		P<5e-6	no
MAGE	20	54387651	20:54387651_C_T	T	C	-0.1733	0.0354	9.758e-07	---?		P<5e-6	no
MAGE	20	54387745	20:54387745_A_G	A	G	0.1733	0.0354	9.758e-07	+++?		P<5e-6	no
MAGE	2	21328903	2:21328903_C_T	T	C	0.1077	0.022	9.977e-07	++++		P<5e-6	no
MAGE	20	54388250	20:54388250_A_T	A	T	0.1713	0.0351	1.019e-06	+++?		P<5e-6	no
MAGE	20	54391954	20:54391954_C_T	T	C	-0.1713	0.0351	1.019e-06	---?		P<5e-6	no
MAGE	20	54392199	20:54392199_C_T	T	C	-0.1713	0.0351	1.019e-06	---?		P<5e-6	no
MAGE	20	54392226	20:54392226_T_C	T	C	0.1713	0.0351	1.019e-06	+++?		P<5e-6	no
MAGE	20	54392336	20:54392336_C_T	T	C	-0.1713	0.0351	1.019e-06	---?		P<5e-6	no
MAGE	20	54392416	20:54392416_T_C	T	C	0.1713	0.0351	1.019e-06	+++?		P<5e-6	no
MAGE	20	54392568	20:54392568_G_A	A	G	-0.1713	0.0351	1.019e-06	---?		P<5e-6	no
MAGE	20	54392643	20:54392643_T_C	T	C	0.1713	0.0351	1.019e-06	+++?		P<5e-6	no
MAGE	20	54392829	20:54392829_G_T	T	G	-0.1713	0.0351	1.019e-06	---?		P<5e-6	no
MAGE	2	21327701	2:21327701_T_C	T	C	-0.1074	0.022	1.06e-06	----		P<5e-6	no
MAGE	20	54390151	20:54390151_C_T	T	C	-0.1768	0.0364	1.159e-06	---?		P<5e-6	no
MAGE	11	122481997	11:122481997_C_T	T	C	0.0969	0.02	1.192e-06	++++		P<5e-6	no
MAGE	2	21333340	2:21333340_T_C	T	C	-0.1066	0.022	1.287e-06	----		P<5e-6	no
MAGE	20	54382533	20:54382533_C_T	T	C	-0.1693	0.035	1.323e-06	---?		P<5e-6	no
MAGE	18	29379739	18:29379739_C_CA	CA	C	-0.0933	0.0194	1.486e-06	----		P<5e-6	no
MAGE	2	197681847	2:197681847_C_CA	CA	C	0.2051	0.0429	1.72e-06	+??+		P<5e-6	no
MAGE	7	23873892	7:23873892_A_G	A	G	-0.1977	0.0414	1.766e-06	---?		P<5e-6	no
MAGE	22	49629890	22:49629890_G_A	A	G	-0.068	0.0143	1.876e-06	----		P<5e-6	no
MAGE	3	88950483	3:88950483_A_G	A	G	0.0685	0.0144	2.139e-06	++++		P<5e-6	no
MAGE	15	85305142	15:85305142_T_A	A	T	0.151	0.032	2.35e-06	+++?		P<5e-6	no
MAGE	14	40334302	14:40334302_A_G	A	G	0.0698	0.0148	2.387e-06	++++		P<5e-6	no
MAGE	15	85377441	15:85377441_G_A	A	G	0.161	0.0342	2.476e-06	+++?		P<5e-6	no
MAGE	20	54382400	20:54382400_G_A	A	G	-0.1681	0.0357	2.483e-06	---?		P<5e-6	no
MAGE	20	54382161	20:54382161_C_T	T	C	-0.1677	0.0357	2.544e-06	---?		P<5e-6	no
MAGE	2	175207451	2:175207451_A_G	A	G	-0.2091	0.0445	2.584e-06	-??-		P<5e-6	yes
MAGE	20	54380696	20:54380696_A_G	A	G	0.1647	0.0351	2.696e-06	+++?		P<5e-6	no
MAGE	7	73892781	7:73892781_TTG_T	T	TTG	-0.1268	0.027	2.747e-06	-??-		P<5e-6	no
MAGE	14	40335815	14:40335815_G_A	A	G	-0.0692	0.0148	2.813e-06	----		P<5e-6	no
MAGE	2	175206915	2:175206915_A_G	A	G	-0.2088	0.0446	2.815e-06	-??-		P<5e-6	no
MAGE	14	40335204	14:40335204_G_A	A	G	-0.069	0.0148	3e-06	----		P<5e-6	no
MAGE	14	40336182	14:40336182_A_G	A	G	0.069	0.0148	3.03e-06	++++		P<5e-6	no
MAGE	20	54381951	20:54381951_A_AT	A	AT	0.1665	0.0357	3.071e-06	+++?		P<5e-6	no
MAGE	20	54393433	20:54393433_C_T	T	C	-0.1622	0.0348	3.103e-06	---?		P<5e-6	no
MAGE	14	40335463	14:40335463_T_A	A	T	-0.0688	0.0148	3.221e-06	----		P<5e-6	no
MAGE	18	29378623	18:29378623_C_T	T	C	-0.088	0.0189	3.265e-06	----		P<5e-6	no
MAGE	20	54382088	20:54382088_A_G	A	G	0.1658	0.0357	3.301e-06	+++?		P<5e-6	no
MAGE	20	54381566	20:54381566_T_C	T	C	0.1668	0.0359	3.377e-06	+++?		P<5e-6	no
MAGE	1	151332063	1:151332063_CT_C	CT	C	-0.1342	0.0289	3.497e-06	---?		P<5e-6	no
MAGE	14	40333980	14:40333980_C_T	T	C	-0.0686	0.0148	3.54e-06	----		P<5e-6	no
MAGE	20	54381260	20:54381260_C_T	T	C	-0.1662	0.0359	3.553e-06	---?		P<5e-6	no
MAGE	14	40333898	14:40333898_G_C	C	G	-0.0685	0.0148	3.666e-06	----		P<5e-6	no
MAGE	14	40336296	14:40336296_T_C	T	C	0.0684	0.0148	3.71e-06	++++		P<5e-6	no
MAGE	18	29379887	18:29379887_G_A	A	G	-0.0895	0.0194	3.896e-06	----		P<5e-6	no
MAGE	13	51576884	13:51576884_T_G	T	G	-0.0765	0.0166	3.945e-06	-+--		P<5e-6	no
MAGE	14	40333217	14:40333217_A_T	A	T	0.0683	0.0148	4.024e-06	++++		P<5e-6	no
MAGE	2	197563455	2:197563455_G_A	A	G	0.1678	0.0364	4.119e-06	-??+		P<5e-6	no
MAGE	13	51577470	13:51577470_A_G	A	G	-0.0763	0.0166	4.141e-06	-+--		P<5e-6	no
MAGE	18	29379671	18:29379671_G_A	A	G	-0.0893	0.0194	4.17e-06	----		P<5e-6	no
MAGE	2	175198501	2:175198501_C_T	T	C	0.2149	0.0467	4.247e-06	+??+		P<5e-6	no
MAGE	15	85383145	15:85383145_C_G	C	G	-0.1579	0.0344	4.272e-06	---?		P<5e-6	no
MAGE	15	85383640	15:85383640_G_A	A	G	0.1577	0.0343	4.303e-06	+++?		P<5e-6	no
MAGE	15	85187103	15:85187103_C_T	T	C	0.1561	0.034	4.4e-06	+++?		P<5e-6	no
MAGE	13	51577069	13:51577069_T_A	A	T	0.076	0.0166	4.518e-06	+-++		P<5e-6	no
MAGE	14	20866691	14:20866691_A_C	A	C	-0.1238	0.027	4.553e-06	---?		P<5e-6	no
MAGE	20	54381384	20:54381384_C_T	T	C	-0.1645	0.0359	4.597e-06	---?		P<5e-6	no
MAGE	2	197574015	2:197574015_G_A	A	G	0.1634	0.0357	4.599e-06	-??+		P<5e-6	no
MAGE	7	73891677	7:73891677_GT_G	G	GT	-0.1245	0.0272	4.855e-06	-??-		P<5e-6	no
MAGE	13	51577575	13:51577575_T_C	T	C	-0.0758	0.0166	4.866e-06	-+--		P<5e-6	no
MAGE	10	94466915	10:94466915_C_T	T	C	0.152	0.0333	4.919e-06	+++?		P<5e-6	no
MAGE	15	85187152	15:85187152_T_C	T	C	-0.1552	0.034	4.931e-06	---?		P<5e-6	no
MAGE	15	84917314	15:84917314_T_C	T	C	-0.1595	0.0349	4.939e-06	---?		P<5e-6	no
MAGE	2	21381497	2:21381497_C_G	C	G	-0.1006	0.022	4.949e-06	----		P<5e-6	no
MAGE	12	68632182	12:68632182_C_T	T	C	-0.1305	0.0286	4.996e-06	---?		P<5e-6	no
MODD	2	175207451	2:175207451_A_G	A	G	-0.2462	0.0445	3.114e-08	-??-	TMS/WEBIRTH/GNHS/HPP	P<5e-8	yes
MODD	2	175206915	2:175206915_A_G	A	G	-0.244	0.0446	4.507e-08	-??-		P<5e-8	no
MODD	2	175204786	2:175204786_A_T	A	T	-0.2356	0.0444	1.15e-07	-??-		P<5e-6	no
MODD	2	175198501	2:175198501_C_T	T	C	0.2401	0.0468	2.919e-07	+??+		P<5e-6	no
MODD	2	175202414	2:175202414_C_T	T	C	0.228	0.0448	3.518e-07	+??+		P<5e-6	no
MODD	2	175202599	2:175202599_G_A	A	G	0.2196	0.0437	5.035e-07	+??+		P<5e-6	no
MODD	2	175202847	2:175202847_G_T	T	G	0.2196	0.0437	5.035e-07	+??+		P<5e-6	no
MODD	5	9129776	5:9129776_C_T	T	C	0.1483	0.0303	1.006e-06	-++?		P<5e-6	no
MODD	9	118381411	9:118381411_A_G	A	G	-0.1358	0.0278	1.06e-06	---?		P<5e-6	no
MODD	5	159699709	5:159699709_A_C	A	C	-0.08	0.0165	1.21e-06	----		P<5e-6	no
MODD	9	118385164	9:118385164_T_G	T	G	-0.1347	0.0278	1.299e-06	---?		P<5e-6	no
MODD	9	118362166	9:118362166_G_A	A	G	0.136	0.0282	1.365e-06	+++?		P<5e-6	no
MODD	12	82548450	12:82548450_A_T	A	T	-0.1618	0.0336	1.469e-06	---?		P<5e-6	no
MODD	16	85551780	16:85551780_G_T	T	G	-0.1197	0.025	1.653e-06	---?		P<5e-6	no
MODD	12	82565262	12:82565262_A_C	A	C	-0.16	0.0335	1.75e-06	---?		P<5e-6	no
MODD	5	9124709	5:9124709_C_T	T	C	0.1443	0.0302	1.762e-06	-++?		P<5e-6	no
MODD	5	9124257	5:9124257_T_C	T	C	-0.1371	0.0287	1.789e-06	---?		P<5e-6	no
MODD	5	9127261	5:9127261_G_T	T	G	0.1448	0.0303	1.804e-06	-++?		P<5e-6	no
MODD	5	9102140	5:9102140_C_T	T	C	0.1533	0.0324	2.238e-06	-++?		P<5e-6	no
MODD	2	197630607	2:197630607_A_G	A	G	-0.1996	0.0422	2.271e-06	-??-		P<5e-6	no
MODD	16	61646093	16:61646093_G_A	A	G	0.128	0.0272	2.57e-06	+??+		P<5e-6	no
MODD	16	61662707	16:61662707_C_T	T	C	0.151	0.0324	3.039e-06	+??+		P<5e-6	no
MODD	5	9130973	5:9130973_A_C	A	C	-0.142	0.0304	3.05e-06	+--?		P<5e-6	no
MODD	5	9133289	5:9133289_C_T	T	C	-0.1413	0.0303	3.059e-06	+--?		P<5e-6	no
MODD	5	9112297	5:9112297_A_G	A	G	-0.1414	0.0303	3.157e-06	+--?		P<5e-6	no
MODD	5	9116453	5:9116453_A_T	A	T	-0.1414	0.0303	3.157e-06	+--?		P<5e-6	no
MODD	5	9133682	5:9133682_A_G	A	G	-0.1418	0.0304	3.171e-06	+--?		P<5e-6	no
MODD	12	1857454	12:1857454_G_A	A	G	0.1343	0.0289	3.394e-06	+??+		P<5e-6	no
MODD	5	9119585	5:9119585_A_C	A	C	-0.1332	0.0287	3.44e-06	---?		P<5e-6	no
MODD	5	9120207	5:9120207_T_C	T	C	-0.1332	0.0287	3.44e-06	---?		P<5e-6	no
MODD	12	62523278	12:62523278_T_C	T	C	0.1331	0.0288	3.708e-06	+++?		P<5e-6	no
MODD	12	62522340	12:62522340_C_T	T	C	-0.1351	0.0293	4.168e-06	---?		P<5e-6	no
MODD	22	44429604	22:44429604_G_T	T	G	-0.1888	0.041	4.207e-06	---?		P<5e-6	no
MODD	12	100011290	12:100011290_CATT_C	CATT	C	0.0732	0.0159	4.395e-06	++?+		P<5e-6	no
MODD	9	118363307	9:118363307_TA_T	T	TA	0.1285	0.028	4.421e-06	+++?		P<5e-6	no
MODD	4	99719512	4:99719512_GA_G	G	GA	0.1263	0.0275	4.516e-06	+++?		P<5e-6	no
MODD	12	82545961	12:82545961_T_A	A	T	0.1555	0.0339	4.525e-06	+++?		P<5e-6	no
MODD	5	177106838	5:177106838_A_G	A	G	0.0774	0.0169	4.579e-06	++++		P<5e-6	no
MODD	1	153109376	1:153109376_AC_A	A	AC	-0.144	0.0314	4.594e-06	---?		P<5e-6	no
MODD	2	21328903	2:21328903_C_T	T	C	0.0994	0.0217	4.666e-06	++++		P<5e-6	no
MODD	12	62523616	12:62523616_G_T	T	G	-0.1318	0.0288	4.673e-06	---?		P<5e-6	no
MODD	5	9120896	5:9120896_A_AT	A	AT	-0.1294	0.0283	4.713e-06	---?		P<5e-6	no
MODD	10	14150820	10:14150820_A_G	A	G	0.066	0.0144	4.754e-06	-+++		P<5e-6	no
MODD	16	61645777	16:61645777_G_A	A	G	0.124	0.0271	4.783e-06	+??+		P<5e-6	no
MODD	2	21333340	2:21333340_T_C	T	C	-0.0992	0.0217	4.927e-06	----		P<5e-6	no
MODD	1	153109915	1:153109915_A_C	A	C	0.1433	0.0314	4.981e-06	+++?		P<5e-6	no
TIR3.9-10.0	16	82482705	16:82482705_C_A	A	C	0.173	0.0326	1.121e-07	++	TMS/GNHS	P<5e-6	no
TIR3.9-10.0	3	139280832	3:139280832_GT_G	G	GT	-0.2486	0.05	6.728e-07	--		P<5e-6	no
TIR3.9-10.0	14	21770493	14:21770493_TA_T	T	TA	0.1739	0.0354	8.876e-07	++		P<5e-6	no
TIR3.9-10.0	15	32175696	15:32175696_C_T	T	C	0.1548	0.0317	1.057e-06	++		P<5e-6	no
TIR3.9-10.0	14	21789828	14:21789828_C_T	T	C	0.176	0.0361	1.075e-06	++		P<5e-6	no
TIR3.9-10.0	15	32176537	15:32176537_T_A	A	T	0.1541	0.0317	1.172e-06	++		P<5e-6	no
TIR3.9-10.0	15	32177396	15:32177396_CT_C	CT	C	-0.1544	0.0318	1.183e-06	--		P<5e-6	no
TIR3.9-10.0	16	82482518	16:82482518_C_T	T	C	0.1603	0.033	1.213e-06	++		P<5e-6	no
TIR3.9-10.0	15	32176304	15:32176304_T_C	T	C	-0.1537	0.0317	1.264e-06	--		P<5e-6	no
TIR3.9-10.0	12	103000034	12:103000034_T_C	T	C	-0.2116	0.0444	1.903e-06	--		P<5e-6	no
TIR3.9-10.0	15	32172461	15:32172461_G_C	C	G	0.149	0.0318	2.728e-06	++		P<5e-6	no
TIR3.9-10.0	18	21965011	18:21965011_C_T	T	C	0.2293	0.0491	3.014e-06	++		P<5e-6	no
TIR3.9-10.0	4	162218402	4:162218402_G_T	T	G	-0.1891	0.0406	3.255e-06	--		P<5e-6	no
TIR3.9-10.0	9	92693434	9:92693434_T_C	T	C	0.1512	0.0327	3.793e-06	++		P<5e-6	no
TIR3.9-10.0	15	32177321	15:32177321_C_T	T	C	0.1462	0.0317	3.913e-06	++		P<5e-6	no
TIR3.9-10.0	15	32172301	15:32172301_T_G	T	G	-0.1468	0.0318	3.935e-06	--		P<5e-6	no
TIR3.9-10.0	4	162216863	4:162216863_A_C	A	C	0.1783	0.0387	4.005e-06	++		P<5e-6	no
TIR3.9-10.0	4	162216983	4:162216983_A_T	A	T	0.1783	0.0387	4.005e-06	++		P<5e-6	no
TIR3.9-10.0	15	32172475	15:32172475_G_C	C	G	0.1466	0.0318	4.04e-06	++		P<5e-6	no
TIR3.9-10.0	15	32173766	15:32173766_G_A	A	G	0.1459	0.0317	4.074e-06	++		P<5e-6	no
TIR3.9-10.0	15	32173827	15:32173827_G_C	C	G	0.1459	0.0317	4.074e-06	++		P<5e-6	no
TIR3.9-10.0	15	32178722	15:32178722_G_GT	G	GT	-0.1458	0.0317	4.093e-06	--		P<5e-6	no
TIR3.9-10.0	11	76807743	11:76807743_A_G	A	G	0.151	0.0328	4.16e-06	++		P<5e-6	no
TIR3.9-10.0	4	162216671	4:162216671_A_C	A	C	0.1777	0.0387	4.313e-06	++		P<5e-6	no
TIR3.9-10.0	4	162216677	4:162216677_A_T	A	T	0.1777	0.0387	4.313e-06	++		P<5e-6	no
TIR3.9-10.0	9	92693362	9:92693362_A_G	A	G	0.1498	0.0327	4.546e-06	++		P<5e-6	no
TIR3.9-10.0	16	51299518	16:51299518_G_A	A	G	-0.3132	0.0684	4.68e-06	--		P<5e-6	no
TBR<3.9	14	80955610	14:80955610_TAA_T	T	TAA	-0.2407	0.0459	1.576e-07	--	TMS/GNHS	P<5e-6	no
TBR<3.9	14	80966305	14:80966305_G_A	A	G	-0.2411	0.0464	2.024e-07	--		P<5e-6	no
TBR<3.9	14	80964212	14:80964212_G_A	A	G	-0.2321	0.0453	2.913e-07	--		P<5e-6	no
TBR<3.9	5	60551197	5:60551197_G_A	A	G	0.4039	0.08	4.442e-07	++		P<5e-6	no
TBR<3.9	9	134559741	9:134559741_G_A	A	G	0.2619	0.052	4.807e-07	++		P<5e-6	no
TBR<3.9	14	80947819	14:80947819_C_T	T	C	-0.2415	0.0482	5.324e-07	--		P<5e-6	no
TBR<3.9	14	80967129	14:80967129_C_T	T	C	-0.23	0.0459	5.524e-07	--		P<5e-6	no
TBR<3.9	9	134565116	9:134565116_G_A	A	G	0.2578	0.0523	8.413e-07	++		P<5e-6	no
TBR<3.9	14	80944887	14:80944887_T_C	T	C	0.2372	0.0482	8.541e-07	++		P<5e-6	no
TBR<3.9	14	80957559	14:80957559_G_A	A	G	-0.2368	0.0483	9.562e-07	--		P<5e-6	no
TBR<3.9	14	80968460	14:80968460_T_G	T	G	0.2273	0.0464	9.702e-07	++		P<5e-6	no
TBR<3.9	10	85978724	10:85978724_T_TA	T	TA	-0.3	0.0613	9.984e-07	--		P<5e-6	no
TBR<3.9	14	80951219	14:80951219_T_C	T	C	0.2356	0.0482	1.003e-06	++		P<5e-6	no
TBR<3.9	11	130280986	11:130280986_A_G	A	G	-0.3478	0.0712	1.038e-06	--		P<5e-6	no
TBR<3.9	3	177771490	3:177771490_C_T	T	C	0.3383	0.0694	1.071e-06	++		P<5e-6	no
TBR<3.9	11	70430189	11:70430189_G_A	A	G	0.3336	0.0688	1.246e-06	++		P<5e-6	no
TBR<3.9	11	70430321	11:70430321_C_T	T	C	0.3336	0.0688	1.246e-06	++		P<5e-6	no
TBR<3.9	14	80962048	14:80962048_T_C	T	C	0.2325	0.0483	1.465e-06	++		P<5e-6	no
TBR<3.9	14	80962356	14:80962356_A_G	A	G	0.2325	0.0483	1.465e-06	++		P<5e-6	no
TBR<3.9	9	134561197	9:134561197_C_T	T	C	0.2506	0.0521	1.504e-06	++		P<5e-6	no
TBR<3.9	12	1731357	12:1731357_A_G	A	G	-0.2351	0.0489	1.524e-06	--		P<5e-6	no
TBR<3.9	9	134540853	9:134540853_C_T	T	C	0.2429	0.0506	1.572e-06	++		P<5e-6	no
TBR<3.9	11	70431463	11:70431463_G_A	A	G	0.3298	0.0687	1.58e-06	++		P<5e-6	no
TBR<3.9	14	80963383	14:80963383_A_AGC	A	AGC	0.232	0.0483	1.583e-06	++		P<5e-6	no
TBR<3.9	11	70429701	11:70429701_G_A	A	G	0.3305	0.0689	1.622e-06	++		P<5e-6	no
TBR<3.9	11	70430629	11:70430629_C_G	C	G	-0.3293	0.0687	1.643e-06	--		P<5e-6	no
TBR<3.9	14	80959639	14:80959639_A_G	A	G	0.2293	0.0481	1.838e-06	++		P<5e-6	no
TBR<3.9	11	85895909	11:85895909_A_G	A	G	-0.163	0.0342	1.852e-06	--		P<5e-6	no
TBR<3.9	17	79271355	17:79271355_G_A	A	G	0.3255	0.0683	1.889e-06	++		P<5e-6	no
TBR<3.9	14	80943048	14:80943048_A_G	A	G	0.2298	0.0482	1.898e-06	++		P<5e-6	no
TBR<3.9	14	80941974	14:80941974_C_T	T	C	-0.2292	0.0483	2.032e-06	--		P<5e-6	no
TBR<3.9	11	70428936	11:70428936_C_A	A	C	0.3277	0.0691	2.143e-06	++		P<5e-6	no
TBR<3.9	11	70431372	11:70431372_A_G	A	G	-0.3239	0.0685	2.242e-06	--		P<5e-6	no
TBR<3.9	11	70425324	11:70425324_G_A	A	G	0.3254	0.0688	2.269e-06	++		P<5e-6	no
TBR<3.9	4	4056913	4:4056913_T_C	T	C	-0.2251	0.0477	2.321e-06	--		P<5e-6	no
TBR<3.9	4	4056915	4:4056915_G_A	A	G	0.2251	0.0477	2.321e-06	++		P<5e-6	no
TBR<3.9	14	80973737	14:80973737_C_G	C	G	0.2172	0.0461	2.439e-06	++		P<5e-6	no
TBR<3.9	4	109344723	4:109344723_G_T	T	G	0.1631	0.0346	2.459e-06	++		P<5e-6	no
TBR<3.9	14	80950307	14:80950307_A_C	A	C	0.2402	0.051	2.48e-06	++		P<5e-6	no
TBR<3.9	14	80941804	14:80941804_A_C	A	C	0.2262	0.0481	2.524e-06	++		P<5e-6	no
TBR<3.9	2	134227096	2:134227096_C_T	T	C	0.1674	0.0356	2.531e-06	++		P<5e-6	no
TBR<3.9	3	177747060	3:177747060_C_T	T	C	0.3234	0.0687	2.534e-06	++		P<5e-6	no
TBR<3.9	13	114539819	13:114539819_G_A	A	G	-0.3055	0.065	2.572e-06	--		P<5e-6	no
TBR<3.9	13	114539823	13:114539823_G_A	A	G	-0.3055	0.065	2.572e-06	--		P<5e-6	no
TBR<3.9	16	86981883	16:86981883_G_A	A	G	0.3426	0.073	2.668e-06	++		P<5e-6	no
TBR<3.9	11	70427647	11:70427647_T_A	A	T	0.3233	0.0689	2.684e-06	++		P<5e-6	no
TBR<3.9	9	134531270	9:134531270_G_A	A	G	0.2362	0.0503	2.709e-06	++		P<5e-6	no
TBR<3.9	9	134531967	9:134531967_TG_T	T	TG	0.2362	0.0503	2.709e-06	++		P<5e-6	no
TBR<3.9	11	70431843	11:70431843_G_GCCAT	G	GCCAT	-0.2923	0.0623	2.718e-06	--		P<5e-6	no
TBR<3.9	9	134596359	9:134596359_T_C	T	C	-0.2559	0.0546	2.787e-06	--		P<5e-6	no
TBR<3.9	14	80973725	14:80973725_A_G	A	G	0.2155	0.046	2.84e-06	++		P<5e-6	no
TBR<3.9	11	70425551	11:70425551_C_T	T	C	0.3201	0.0684	2.878e-06	++		P<5e-6	no
TBR<3.9	11	70425710	11:70425710_C_T	T	C	0.3201	0.0684	2.878e-06	++		P<5e-6	no
TBR<3.9	9	134547718	9:134547718_T_G	T	G	-0.2357	0.0504	2.895e-06	--		P<5e-6	no
TBR<3.9	9	134538963	9:134538963_G_A	A	G	0.2346	0.0502	2.999e-06	++		P<5e-6	no
TBR<3.9	11	70427487	11:70427487_T_C	T	C	-0.3208	0.0687	3.053e-06	--		P<5e-6	no
TBR<3.9	2	21504739	2:21504739_G_A	A	G	-0.3603	0.0772	3.103e-06	--		P<5e-6	no
TBR<3.9	14	80970795	14:80970795_A_C	A	C	0.228	0.049	3.268e-06	++		P<5e-6	no
TBR<3.9	12	115063532	12:115063532_A_C	A	C	-0.2528	0.0544	3.363e-06	--		P<5e-6	no
TBR<3.9	9	134587852	9:134587852_C_CT	CT	C	0.2476	0.0533	3.378e-06	++		P<5e-6	no
TBR<3.9	14	80938532	14:80938532_T_C	T	C	0.2252	0.0485	3.422e-06	++		P<5e-6	no
TBR<3.9	14	80954225	14:80954225_T_C	T	C	0.2241	0.0483	3.536e-06	++		P<5e-6	no
TBR<3.9	14	80954726	14:80954726_G_A	A	G	-0.2241	0.0483	3.536e-06	--		P<5e-6	no
TBR<3.9	9	134602956	9:134602956_T_C	T	C	-0.2533	0.0547	3.602e-06	--		P<5e-6	no
TBR<3.9	17	79267557	17:79267557_C_T	T	C	0.3125	0.0675	3.693e-06	++		P<5e-6	no
TBR<3.9	14	80970932	14:80970932_C_T	T	C	-0.2258	0.0488	3.727e-06	--		P<5e-6	no
TBR<3.9	14	80966976	14:80966976_T_C	T	C	0.2258	0.0489	3.848e-06	++		P<5e-6	no
TBR<3.9	14	80992340	14:80992340_C_CT	CT	C	-0.2116	0.0459	3.954e-06	--		P<5e-6	no
TBR<3.9	14	80997532	14:80997532_T_C	T	C	0.2138	0.0465	4.232e-06	++		P<5e-6	no
TBR<3.9	9	134545448	9:134545448_T_C	T	C	-0.2316	0.0504	4.234e-06	--		P<5e-6	no
TBR<3.9	14	80953516	14:80953516_A_G	A	G	0.2182	0.0475	4.275e-06	++		P<5e-6	no
TBR<3.9	14	80964205	14:80964205_T_C	T	C	0.2235	0.0486	4.331e-06	++		P<5e-6	no
TBR<3.9	14	80940153	14:80940153_A_G	A	G	0.2226	0.0485	4.361e-06	++		P<5e-6	no
TBR<3.9	7	152778455	7:152778455_A_T	A	T	-0.2224	0.0485	4.424e-06	--		P<5e-6	no
TBR<3.9	9	134506301	9:134506301_A_G	A	G	-0.2276	0.0496	4.477e-06	--		P<5e-6	no
TBR<3.9	11	70423770	11:70423770_C_A	A	C	0.3141	0.0685	4.564e-06	++		P<5e-6	no
TBR<3.9	9	134592328	9:134592328_G_C	C	G	0.247	0.0539	4.588e-06	++		P<5e-6	no
TBR<3.9	14	80984413	14:80984413_G_C	C	G	-0.2106	0.046	4.589e-06	--		P<5e-6	no
TBR<3.9	14	80984437	14:80984437_A_C	A	C	0.2106	0.046	4.589e-06	++		P<5e-6	no
TBR<3.9	9	134511484	9:134511484_T_C	T	C	-0.2286	0.0499	4.673e-06	--		P<5e-6	no
TBR<3.9	9	134512794	9:134512794_T_G	T	G	-0.227	0.0496	4.777e-06	--		P<5e-6	no
TBR<3.9	14	80939329	14:80939329_G_C	C	G	-0.2142	0.0469	4.881e-06	--		P<5e-6	no
TBR<3.9	11	70431894	11:70431894_T_A	A	T	0.3167	0.0694	4.981e-06	++		P<5e-6	no
TBR<3.0	2	221135106	2:221135106_G_C	C	G	0.3657	0.0604	1.414e-09	++	TMS/GNHS	P<5e-8 / 20	yes
TBR<3.0	2	221161640	2:221161640_G_A	A	G	0.2971	0.0558	1.001e-07	++		P<5e-6	no
TBR<3.0	6	7911248	6:7911248_C_A	A	C	0.2346	0.0443	1.166e-07	++		P<5e-6	no
TBR<3.0	2	221154352	2:221154352_G_T	T	G	0.2941	0.0557	1.293e-07	++		P<5e-6	no
TBR<3.0	2	221169083	2:221169083_C_T	T	C	0.2951	0.0559	1.325e-07	++		P<5e-6	no
TBR<3.0	2	221162643	2:221162643_C_T	T	C	0.2928	0.0557	1.481e-07	++		P<5e-6	no
TBR<3.0	2	221155113	2:221155113_A_G	A	G	-0.2917	0.0556	1.527e-07	--		P<5e-6	no
TBR<3.0	2	221155264	2:221155264_C_T	T	C	0.2917	0.0556	1.527e-07	++		P<5e-6	no
TBR<3.0	2	221196251	2:221196251_A_T	A	T	-0.3103	0.0595	1.869e-07	--		P<5e-6	no
TBR<3.0	2	221196656	2:221196656_G_A	A	G	0.3103	0.0595	1.869e-07	++		P<5e-6	no
TBR<3.0	2	221199439	2:221199439_C_T	T	C	0.3103	0.0595	1.869e-07	++		P<5e-6	no
TBR<3.0	16	80896073	16:80896073_G_T	T	G	0.2548	0.0491	2.128e-07	++		P<5e-6	no
TBR<3.0	16	80896407	16:80896407_T_G	T	G	-0.2532	0.0489	2.263e-07	--		P<5e-6	no
TBR<3.0	2	221134279	2:221134279_C_T	T	C	0.2856	0.0552	2.282e-07	++		P<5e-6	no
TBR<3.0	2	221159128	2:221159128_A_G	A	G	-0.2876	0.0556	2.337e-07	--		P<5e-6	no
TBR<3.0	2	221159206	2:221159206_A_G	A	G	-0.2876	0.0556	2.337e-07	--		P<5e-6	no
TBR<3.0	2	221159964	2:221159964_G_C	C	G	0.288	0.0557	2.366e-07	++		P<5e-6	no
TBR<3.0	2	221160265	2:221160265_A_G	A	G	-0.288	0.0557	2.366e-07	--		P<5e-6	no
TBR<3.0	2	221160422	2:221160422_T_C	T	C	-0.288	0.0557	2.366e-07	--		P<5e-6	no
TBR<3.0	2	221147912	2:221147912_A_T	A	T	-0.2882	0.056	2.586e-07	--		P<5e-6	no
TBR<3.0	2	221147619	2:221147619_G_T	T	G	0.2878	0.056	2.687e-07	++		P<5e-6	no
TBR<3.0	2	221147870	2:221147870_G_A	A	G	0.2878	0.056	2.687e-07	++		P<5e-6	no
TBR<3.0	19	36289448	19:36289448_AT_A	A	AT	0.3291	0.064	2.705e-07	++		P<5e-6	no
TBR<3.0	2	221150330	2:221150330_G_A	A	G	0.2863	0.0559	2.948e-07	++		P<5e-6	no
TBR<3.0	16	80899540	16:80899540_T_A	A	T	0.2472	0.0483	3.017e-07	++		P<5e-6	no
TBR<3.0	2	221201418	2:221201418_T_C	T	C	-0.3058	0.0598	3.214e-07	--		P<5e-6	no
TBR<3.0	2	221201843	2:221201843_T_C	T	C	-0.3039	0.0595	3.238e-07	--		P<5e-6	no
TBR<3.0	2	221159658	2:221159658_A_G	A	G	-0.2844	0.0557	3.242e-07	--		P<5e-6	no
TBR<3.0	16	80895008	16:80895008_T_C	T	C	-0.2484	0.0486	3.269e-07	--		P<5e-6	no
TBR<3.0	2	221192513	2:221192513_A_G	A	G	-0.3022	0.0593	3.489e-07	--		P<5e-6	no
TBR<3.0	2	221192830	2:221192830_T_G	T	G	-0.3022	0.0593	3.489e-07	--		P<5e-6	no
TBR<3.0	2	221134065	2:221134065_C_T	T	C	0.2803	0.055	3.49e-07	++		P<5e-6	no
TBR<3.0	16	80905377	16:80905377_C_T	T	C	0.2438	0.0479	3.503e-07	++		P<5e-6	no
TBR<3.0	2	221147522	2:221147522_G_A	A	G	0.2838	0.0559	3.822e-07	++		P<5e-6	no
TBR<3.0	2	221147918	2:221147918_A_T	A	T	-0.2838	0.0559	3.825e-07	--		P<5e-6	no
TBR<3.0	2	221149790	2:221149790_C_T	T	C	0.2838	0.0559	3.825e-07	++		P<5e-6	no
TBR<3.0	7	21813318	7:21813318_A_AT	A	AT	0.2225	0.0438	3.841e-07	++		P<5e-6	no
TBR<3.0	2	221145182	2:221145182_G_A	A	G	0.2822	0.0558	4.261e-07	++		P<5e-6	no
TBR<3.0	2	221145959	2:221145959_G_T	T	G	0.2812	0.0558	4.761e-07	++		P<5e-6	no
TBR<3.0	16	80906079	16:80906079_G_T	T	G	0.2407	0.0478	4.893e-07	++		P<5e-6	no
TBR<3.0	16	80903177	16:80903177_A_G	A	G	-0.2374	0.0472	5.043e-07	--		P<5e-6	no
TBR<3.0	2	221189163	2:221189163_G_A	A	G	0.2775	0.0554	5.55e-07	++		P<5e-6	no
TBR<3.0	2	221187725	2:221187725_A_G	A	G	-0.2775	0.0555	5.714e-07	--		P<5e-6	no
TBR<3.0	7	152778455	7:152778455_A_T	A	T	-0.2469	0.0497	6.603e-07	--		P<5e-6	no
TBR<3.0	1	158720744	1:158720744_C_T	T	C	0.2311	0.0467	7.601e-07	++		P<5e-6	no
TBR<3.0	16	80912056	16:80912056_T_C	T	C	-0.2345	0.0476	8.445e-07	--		P<5e-6	no
TBR<3.0	2	221146910	2:221146910_G_GT	G	GT	0.2723	0.0554	8.997e-07	++		P<5e-6	no
TBR<3.0	6	7913546	6:7913546_A_G	A	G	-0.2074	0.0425	1.04e-06	--		P<5e-6	no
TBR<3.0	7	152746610	7:152746610_C_T	T	C	0.2492	0.0511	1.059e-06	++		P<5e-6	no
TBR<3.0	16	80904259	16:80904259_A_C	A	C	-0.2292	0.0471	1.14e-06	--		P<5e-6	no
TBR<3.0	1	158725080	1:158725080_C_T	T	C	0.2249	0.0468	1.509e-06	++		P<5e-6	no
TBR<3.0	16	80882812	16:80882812_T_G	T	G	-0.2272	0.0473	1.562e-06	--		P<5e-6	no
TBR<3.0	1	158725880	1:158725880_G_A	A	G	0.2249	0.0468	1.564e-06	++		P<5e-6	no
TBR<3.0	1	158722032	1:158722032_C_T	T	C	0.2207	0.0462	1.791e-06	++		P<5e-6	no
TBR<3.0	1	158726918	1:158726918_A:<CN0>	<Cn0>	A	0.2232	0.0468	1.864e-06	++		P<5e-6	no
TBR<3.0	5	23493191	5:23493191_A_C	A	C	0.3573	0.0757	2.352e-06	++		P<5e-6	no
TBR<3.0	1	158720188	1:158720188_A_G	A	G	-0.2187	0.0463	2.36e-06	--		P<5e-6	no
TBR<3.0	16	80893514	16:80893514_T_G	T	G	-0.2164	0.0459	2.394e-06	--		P<5e-6	no
TBR<3.0	11	82782595	11:82782595_TC_T	T	TC	0.1777	0.0378	2.546e-06	++		P<5e-6	no
TBR<3.0	11	82782686	11:82782686_G_A	A	G	0.1777	0.0378	2.546e-06	++		P<5e-6	no
TBR<3.0	11	82782978	11:82782978_T_C	T	C	-0.1777	0.0378	2.546e-06	--		P<5e-6	no
TBR<3.0	10	129035295	10:129035295_T_A	A	T	0.1806	0.0385	2.675e-06	++		P<5e-6	no
TBR<3.0	4	140694070	4:140694070_T_TA	T	TA	-0.2326	0.0496	2.786e-06	--		P<5e-6	no
TBR<3.0	7	152774894	7:152774894_C_T	T	C	0.2285	0.0488	2.902e-06	++		P<5e-6	no
TBR<3.0	19	23669304	19:23669304_A_G	A	G	-0.1912	0.0414	3.923e-06	--		P<5e-6	no
TBR<3.0	19	23669673	19:23669673_C_T	T	C	0.1912	0.0414	3.923e-06	++		P<5e-6	no
TBR<3.0	19	23669705	19:23669705_A_T	A	T	-0.1912	0.0414	3.923e-06	--		P<5e-6	no
TBR<3.0	19	23669964	19:23669964_A_G	A	G	-0.1912	0.0414	3.923e-06	--		P<5e-6	no
TBR<3.0	19	23670540	19:23670540_A_G	A	G	-0.1912	0.0414	3.923e-06	--		P<5e-6	no
TBR<3.0	1	158724469	1:158724469_GA_G	G	GA	0.2123	0.0461	4.149e-06	++		P<5e-6	no
TBR<3.0	19	23670982	19:23670982_G_A	A	G	0.1902	0.0413	4.233e-06	++		P<5e-6	no
TBR<3.0	1	158724250	1:158724250_G_A	A	G	0.213	0.0463	4.238e-06	++		P<5e-6	no
TBR<3.0	1	158707221	1:158707221_G_C	C	G	0.2132	0.0464	4.247e-06	++		P<5e-6	no
TBR<3.0	1	158708206	1:158708206_C_A	A	C	0.2137	0.0465	4.277e-06	++		P<5e-6	no
TBR<3.0	1	158703453	1:158703453_T_A	A	T	0.2124	0.0462	4.323e-06	++		P<5e-6	no
TBR<3.0	1	158704511	1:158704511_A_C	A	C	-0.2124	0.0462	4.323e-06	--		P<5e-6	no
TBR<3.0	1	158704573	1:158704573_G_A	A	G	0.2124	0.0462	4.323e-06	++		P<5e-6	no
TBR<3.0	1	158704636	1:158704636_A_G	A	G	-0.2124	0.0462	4.323e-06	--		P<5e-6	no
TBR<3.0	1	158705304	1:158705304_T_C	T	C	-0.2124	0.0462	4.323e-06	--		P<5e-6	no
TBR<3.0	1	158706126	1:158706126_G_A	A	G	0.2124	0.0462	4.323e-06	++		P<5e-6	no
TBR<3.0	19	23657403	19:23657403_A_G	A	G	-0.1899	0.0414	4.551e-06	--		P<5e-6	no
TBR<3.0	19	23658015	19:23658015_T_C	T	C	-0.1899	0.0414	4.551e-06	--		P<5e-6	no
TBR<3.0	19	23658245	19:23658245_T_C	T	C	-0.1899	0.0414	4.551e-06	--		P<5e-6	no
TBR<3.0	19	23658852	19:23658852_T_A	A	T	0.1899	0.0414	4.551e-06	++		P<5e-6	no
TBR<3.0	19	23660315	19:23660315_T_C	T	C	-0.1899	0.0414	4.551e-06	--		P<5e-6	no
TBR<3.0	19	23660907	19:23660907_T_A	A	T	0.1899	0.0414	4.551e-06	++		P<5e-6	no
TBR<3.0	19	23661596	19:23661596_T_C	T	C	-0.1899	0.0414	4.551e-06	--		P<5e-6	no
TBR<3.0	19	23662364	19:23662364_A_G	A	G	-0.1899	0.0414	4.551e-06	--		P<5e-6	no
TBR<3.0	19	23662365	19:23662365_C_A	A	C	0.1899	0.0414	4.551e-06	++		P<5e-6	no
TBR<3.0	19	23662967	19:23662967_G_A	A	G	0.1899	0.0414	4.551e-06	++		P<5e-6	no
TBR<3.0	19	23663055	19:23663055_G_A	A	G	0.1899	0.0414	4.551e-06	++		P<5e-6	no
TBR<3.0	19	23663113	19:23663113_T_C	T	C	-0.1899	0.0414	4.551e-06	--		P<5e-6	no
TBR<3.0	19	23663542	19:23663542_T_C	T	C	-0.1899	0.0414	4.551e-06	--		P<5e-6	no
TBR<3.0	19	23664357	19:23664357_C_T	T	C	0.1899	0.0414	4.551e-06	++		P<5e-6	no
TBR<3.0	19	23665043	19:23665043_T_G	T	G	-0.1899	0.0414	4.551e-06	--		P<5e-6	no
TBR<3.0	19	23665088	19:23665088_G_C	C	G	0.1899	0.0414	4.551e-06	++		P<5e-6	no
TBR<3.0	19	23665224	19:23665224_T_C	T	C	-0.1899	0.0414	4.551e-06	--		P<5e-6	no
TBR<3.0	19	23665674	19:23665674_C_CT	CT	C	0.1899	0.0414	4.551e-06	++		P<5e-6	no
TBR<3.0	19	23666260	19:23666260_T_C	T	C	-0.1899	0.0414	4.551e-06	--		P<5e-6	no
TBR<3.0	19	23666311	19:23666311_T_C	T	C	-0.1899	0.0414	4.551e-06	--		P<5e-6	no
TBR<3.0	19	23666358	19:23666358_A_G	A	G	-0.1899	0.0414	4.551e-06	--		P<5e-6	no
TBR<3.0	19	23666679	19:23666679_A_G	A	G	-0.1899	0.0414	4.551e-06	--		P<5e-6	no
TBR<3.0	19	23666757	19:23666757_CA_C	CA	C	-0.1899	0.0414	4.551e-06	--		P<5e-6	no
TBR<3.0	19	23666775	19:23666775_GA_G	G	GA	0.1899	0.0414	4.551e-06	++		P<5e-6	no
TBR<3.0	19	23666786	19:23666786_C_A	A	C	0.1899	0.0414	4.551e-06	++		P<5e-6	no
TBR<3.0	19	23667111	19:23667111_G_A	A	G	0.1899	0.0414	4.551e-06	++		P<5e-6	no
TBR<3.0	19	23667519	19:23667519_T_C	T	C	-0.1899	0.0414	4.551e-06	--		P<5e-6	no
TBR<3.0	19	23667744	19:23667744_G_T	T	G	0.1899	0.0414	4.551e-06	++		P<5e-6	no
TBR<3.0	19	23664059	19:23664059_A_G	A	G	-0.1896	0.0414	4.667e-06	--		P<5e-6	no
TBR<3.0	7	152774816	7:152774816_C_T	T	C	0.224	0.0489	4.692e-06	++		P<5e-6	no
TBR<3.0	19	23649789	19:23649789_CTCT_C	CTCT	C	-0.1889	0.0413	4.855e-06	--		P<5e-6	no
TBR<3.0	19	23650562	19:23650562_T_C	T	C	-0.1889	0.0413	4.855e-06	--		P<5e-6	no
TBR<3.0	19	23650894	19:23650894_C_T	T	C	0.1889	0.0413	4.855e-06	++		P<5e-6	no
TBR<3.0	19	23651424	19:23651424_C_A	A	C	0.1889	0.0413	4.855e-06	++		P<5e-6	no
TBR<3.0	19	23652405	19:23652405_TTCG_T	T	TTCG	0.1889	0.0413	4.855e-06	++		P<5e-6	no
TBR<3.0	19	23652536	19:23652536_C_T	T	C	0.1889	0.0413	4.855e-06	++		P<5e-6	no
TBR<3.0	19	23653119	19:23653119_T_C	T	C	-0.1889	0.0413	4.855e-06	--		P<5e-6	no
TBR<3.0	19	23653212	19:23653212_C_G	C	G	-0.1889	0.0413	4.855e-06	--		P<5e-6	no
TBR<3.0	19	23655398	19:23655398_T_G	T	G	-0.1889	0.0413	4.855e-06	--		P<5e-6	no
TBR<3.0	19	23655760	19:23655760_C_T	T	C	0.1889	0.0413	4.855e-06	++		P<5e-6	no
TBR<3.0	19	23655824	19:23655824_C_T	T	C	0.1889	0.0413	4.855e-06	++		P<5e-6	no
TBR<3.0	19	23656420	19:23656420_G_A	A	G	0.1889	0.0413	4.855e-06	++		P<5e-6	no
TBR<3.0	19	23652226	19:23652226_CTCT_C	CTCT	C	-0.1889	0.0413	4.907e-06	--		P<5e-6	no
TAR>14.0	3	128341475	3:128341475_C_T	T	C	-0.2806	0.0492	1.198e-08	--	TMS/GNHS	P<5e-8	yes
TAR>14.0	3	128355328	3:128355328_CAA_C	CAA	C	0.2706	0.0487	2.666e-08	++		P<5e-8	no
TAR>14.0	3	128357299	3:128357299_C_G	C	G	0.2717	0.0491	3.183e-08	++		P<5e-8	no
TAR>14.0	3	128323504	3:128323504_C_T	T	C	-0.2733	0.0495	3.439e-08	--		P<5e-8	no
TAR>14.0	3	128391221	3:128391221_T_A	A	T	-0.2468	0.045	4.177e-08	--		P<5e-8	no
TAR>14.0	3	128357703	3:128357703_A_G	A	G	0.2677	0.0492	5.183e-08	++		P<5e-6	no
TAR>14.0	3	128336221	3:128336221_A_C	A	C	0.2667	0.0493	6.164e-08	++		P<5e-6	no
TAR>14.0	3	128337438	3:128337438_A_C	A	C	0.2667	0.0493	6.164e-08	++		P<5e-6	no
TAR>14.0	3	128338661	3:128338661_A_C	A	C	0.2667	0.0493	6.164e-08	++		P<5e-6	no
TAR>14.0	3	128386144	3:128386144_T_C	T	C	0.2569	0.0482	9.977e-08	++		P<5e-6	no
TAR>14.0	3	128391626	3:128391626_C_T	T	C	-0.2569	0.0482	9.977e-08	--		P<5e-6	no
TAR>14.0	3	128373815	3:128373815_CA_C	CA	C	0.2655	0.05	1.086e-07	++		P<5e-6	no
TAR>14.0	3	128375028	3:128375028_T_C	T	C	0.2655	0.05	1.086e-07	++		P<5e-6	no
TAR>14.0	3	128370733	3:128370733_T_G	T	G	0.2651	0.0499	1.114e-07	++		P<5e-6	no
TAR>14.0	3	128402509	3:128402509_A_G	A	G	0.2528	0.0478	1.228e-07	++		P<5e-6	no
TAR>14.0	3	128362542	3:128362542_A_G	A	G	0.2599	0.0494	1.469e-07	++		P<5e-6	no
TAR>14.0	3	128329793	3:128329793_T_C	T	C	0.2474	0.0472	1.564e-07	++		P<5e-6	no
TAR>14.0	3	128395057	3:128395057_T_A	A	T	-0.1976	0.0382	2.247e-07	--		P<5e-6	no
TAR>14.0	19	53630379	19:53630379_T_C	T	C	-0.2671	0.0525	3.727e-07	--		P<5e-6	no
TAR>14.0	3	128410285	3:128410285_T_C	T	C	0.2425	0.0479	4.046e-07	++		P<5e-6	no
TAR>14.0	6	46446178	6:46446178_G_GA	G	GA	-0.2232	0.0444	4.949e-07	--		P<5e-6	no
TAR>14.0	3	128412024	3:128412024_A_G	A	G	0.2399	0.0477	5.001e-07	++		P<5e-6	no
TAR>14.0	3	128380781	3:128380781_G_A	A	G	-0.2338	0.0467	5.433e-07	--		P<5e-6	no
TAR>14.0	16	51299518	16:51299518_G_A	A	G	0.365	0.073	5.815e-07	++		P<5e-6	no
TAR>14.0	17	33985301	17:33985301_C_CT	CT	C	-0.2521	0.0506	6.339e-07	--		P<5e-6	no
TAR>14.0	6	46439713	6:46439713_C_T	T	C	0.3734	0.0751	6.724e-07	++		P<5e-6	no
TAR>14.0	6	46440155	6:46440155_C_T	T	C	0.3734	0.0751	6.724e-07	++		P<5e-6	no
TAR>14.0	6	46440557	6:46440557_A_G	A	G	-0.3734	0.0751	6.724e-07	--		P<5e-6	no
TAR>14.0	6	46441386	6:46441386_C_T	T	C	0.3734	0.0751	6.724e-07	++		P<5e-6	no
TAR>14.0	13	22799358	13:22799358_A_G	A	G	-0.2735	0.0551	6.849e-07	--		P<5e-6	no
TAR>14.0	16	51291604	16:51291604_C_T	T	C	0.3612	0.0729	7.264e-07	++		P<5e-6	no
TAR>14.0	16	51294215	16:51294215_T_A	A	T	0.3612	0.0729	7.264e-07	++		P<5e-6	no
TAR>14.0	1	53625090	1:53625090_G_C	C	G	0.2875	0.0583	8.358e-07	++		P<5e-6	no
TAR>14.0	3	128415868	3:128415868_C_T	T	C	-0.2325	0.0474	9.314e-07	--		P<5e-6	no
TAR>14.0	1	53614403	1:53614403_C_G	C	G	-0.2853	0.0582	9.516e-07	--		P<5e-6	no
TAR>14.0	1	53616724	1:53616724_G_T	T	G	0.2845	0.0581	9.729e-07	++		P<5e-6	no
TAR>14.0	1	53608133	1:53608133_C_A	A	C	0.2851	0.0582	9.737e-07	++		P<5e-6	no
TAR>14.0	1	53608711	1:53608711_C_T	T	C	0.2851	0.0582	9.737e-07	++		P<5e-6	no
TAR>14.0	1	53611275	1:53611275_T_C	T	C	-0.2851	0.0582	9.737e-07	--		P<5e-6	no
TAR>14.0	1	53612165	1:53612165_G_A	A	G	0.2851	0.0582	9.737e-07	++		P<5e-6	no
TAR>14.0	1	53612267	1:53612267_C_T	T	C	0.2851	0.0582	9.737e-07	++		P<5e-6	no
TAR>14.0	16	51286387	16:51286387_C_T	T	C	0.3562	0.0728	9.856e-07	++		P<5e-6	no
TAR>14.0	16	51287862	16:51287862_C_G	C	G	-0.3562	0.0728	9.856e-07	--		P<5e-6	no
TAR>14.0	16	51290449	16:51290449_C_T	T	C	0.3562	0.0728	9.856e-07	++		P<5e-6	no
TAR>14.0	1	53624435	1:53624435_T_C	T	C	-0.2842	0.0582	1.023e-06	--		P<5e-6	no
TAR>14.0	1	53624338	1:53624338_G_A	A	G	0.2841	0.0582	1.034e-06	++		P<5e-6	no
TAR>14.0	1	53625839	1:53625839_C_T	T	C	0.2834	0.0581	1.07e-06	++		P<5e-6	no
TAR>14.0	1	53627718	1:53627718_T_C	T	C	-0.2834	0.0581	1.07e-06	--		P<5e-6	no
TAR>14.0	1	53628026	1:53628026_G_GA	G	GA	-0.2834	0.0581	1.07e-06	--		P<5e-6	no
TAR>14.0	1	53630010	1:53630010_G_C	C	G	0.2834	0.0581	1.07e-06	++		P<5e-6	no
TAR>14.0	1	53630671	1:53630671_T_C	T	C	-0.2834	0.0581	1.07e-06	--		P<5e-6	no
TAR>14.0	1	53613248	1:53613248_CTG_C	CTG	C	-0.2837	0.0582	1.072e-06	--		P<5e-6	no
TAR>14.0	19	53630500	19:53630500_T_C	T	C	-0.2519	0.0517	1.112e-06	--		P<5e-6	no
TAR>14.0	1	53628562	1:53628562_C_T	T	C	0.2825	0.058	1.129e-06	++		P<5e-6	no
TAR>14.0	16	51283479	16:51283479_T_C	T	C	-0.3523	0.0724	1.155e-06	--		P<5e-6	no
TAR>14.0	16	51285510	16:51285510_C_G	C	G	-0.3523	0.0724	1.155e-06	--		P<5e-6	no
TAR>14.0	16	51285986	16:51285986_A_G	A	G	-0.3523	0.0724	1.155e-06	--		P<5e-6	no
TAR>14.0	16	51301417	16:51301417_GAT_G	G	GAT	0.354	0.0728	1.167e-06	++		P<5e-6	no
TAR>14.0	1	53622016	1:53622016_C_T	T	C	0.2823	0.0581	1.176e-06	++		P<5e-6	no
TAR>14.0	1	53623664	1:53623664_C_T	T	C	0.2823	0.0581	1.176e-06	++		P<5e-6	no
TAR>14.0	1	53630531	1:53630531_A_G	A	G	-0.2812	0.058	1.265e-06	--		P<5e-6	no
TAR>14.0	16	51285364	16:51285364_C_G	C	G	-0.3492	0.0723	1.369e-06	--		P<5e-6	no
TAR>14.0	3	128425749	3:128425749_T_C	T	C	0.2278	0.0473	1.479e-06	++		P<5e-6	no
TAR>14.0	18	48291820	18:48291820_G_A	A	G	0.3637	0.0761	1.744e-06	++		P<5e-6	no
TAR>14.0	16	51318893	16:51318893_G_A	A	G	-0.3509	0.0734	1.766e-06	--		P<5e-6	no
TAR>14.0	18	48288697	18:48288697_G_A	A	G	0.3635	0.0761	1.767e-06	++		P<5e-6	no
TAR>14.0	16	51297031	16:51297031_C_T	T	C	0.3455	0.0724	1.802e-06	++		P<5e-6	no
TAR>14.0	16	51299627	16:51299627_A_G	A	G	-0.3455	0.0724	1.802e-06	--		P<5e-6	no
TAR>14.0	3	128354501	3:128354501_T_G	T	G	0.1974	0.0413	1.812e-06	++		P<5e-6	no
TAR>14.0	3	128354505	3:128354505_T_G	T	G	0.1974	0.0413	1.812e-06	++		P<5e-6	no
TAR>14.0	15	70053279	15:70053279_TA_T	T	TA	-0.1785	0.0374	1.814e-06	--		P<5e-6	no
TAR>14.0	18	48315391	18:48315391_A_C	A	C	-0.3553	0.0745	1.858e-06	--		P<5e-6	no
TAR>14.0	18	48315929	18:48315929_A_G	A	G	-0.3553	0.0745	1.858e-06	--		P<5e-6	no
TAR>14.0	3	128425132	3:128425132_C_T	T	C	-0.2251	0.0473	1.92e-06	--		P<5e-6	no
TAR>14.0	3	128425204	3:128425204_C_G	C	G	0.2251	0.0473	1.92e-06	++		P<5e-6	no
TAR>14.0	1	204113692	1:204113692_T_A	A	T	0.2867	0.0604	2.078e-06	++		P<5e-6	no
TAR>14.0	1	204113852	1:204113852_A_G	A	G	-0.2867	0.0604	2.078e-06	--		P<5e-6	no
TAR>14.0	16	51307621	16:51307621_G_A	A	G	0.341	0.0719	2.116e-06	++		P<5e-6	no
TAR>14.0	16	51317952	16:51317952_A_G	A	G	0.3476	0.0733	2.118e-06	++		P<5e-6	no
TAR>14.0	18	48289645	18:48289645_A_C	A	C	-0.3597	0.0759	2.153e-06	--		P<5e-6	no
TAR>14.0	18	48289723	18:48289723_A_G	A	G	-0.3597	0.0759	2.153e-06	--		P<5e-6	no
TAR>14.0	16	51291721	16:51291721_G_C	C	G	0.3419	0.0722	2.22e-06	++		P<5e-6	no
TAR>14.0	18	48316608	18:48316608_G_A	A	G	0.3519	0.0744	2.24e-06	++		P<5e-6	no
TAR>14.0	18	48316732	18:48316732_C_T	T	C	0.3519	0.0744	2.24e-06	++		P<5e-6	no
TAR>14.0	18	48317346	18:48317346_T_C	T	C	-0.3519	0.0744	2.24e-06	--		P<5e-6	no
TAR>14.0	16	51286573	16:51286573_C_T	T	C	0.3414	0.0723	2.302e-06	++		P<5e-6	no
TAR>14.0	16	51288514	16:51288514_T_G	T	G	-0.3414	0.0723	2.302e-06	--		P<5e-6	no
TAR>14.0	18	48316879	18:48316879_A_G	A	G	-0.3494	0.0742	2.477e-06	--		P<5e-6	no
TAR>14.0	18	48324018	18:48324018_C_T	T	C	0.3494	0.0742	2.477e-06	++		P<5e-6	no
TAR>14.0	18	48324575	18:48324575_C_T	T	C	0.3494	0.0742	2.477e-06	++		P<5e-6	no
TAR>14.0	18	48324723	18:48324723_A_G	A	G	-0.3494	0.0742	2.477e-06	--		P<5e-6	no
TAR>14.0	18	48325194	18:48325194_G_T	T	G	0.3494	0.0742	2.477e-06	++		P<5e-6	no
TAR>14.0	18	48325240	18:48325240_T_A	A	T	0.3494	0.0742	2.477e-06	++		P<5e-6	no
TAR>14.0	18	48325926	18:48325926_G_A	A	G	0.3494	0.0742	2.477e-06	++		P<5e-6	no
TAR>14.0	16	51317251	16:51317251_T_C	T	C	0.3441	0.0732	2.57e-06	++		P<5e-6	no
TAR>14.0	16	51286179	16:51286179_G_T	T	G	0.3376	0.0719	2.669e-06	++		P<5e-6	no
TAR>14.0	16	51287576	16:51287576_C_T	T	C	0.3374	0.0719	2.708e-06	++		P<5e-6	no
TAR>14.0	18	48301945	18:48301945_T_C	T	C	-0.3492	0.0746	2.893e-06	--		P<5e-6	no
TAR>14.0	12	97917853	12:97917853_C_CAAAA	CAAAA	C	-0.3111	0.0667	3.142e-06	--		P<5e-6	no
TAR>14.0	18	48326820	18:48326820_G_A	A	G	0.3468	0.0746	3.315e-06	++		P<5e-6	no
TAR>14.0	6	46448796	6:46448796_T_A	A	T	0.3053	0.0657	3.386e-06	++		P<5e-6	no
TAR>14.0	6	46449033	6:46449033_T_G	T	G	-0.3053	0.0657	3.386e-06	--		P<5e-6	no
TAR>14.0	6	46451090	6:46451090_G_A	A	G	0.3053	0.0657	3.386e-06	++		P<5e-6	no
TAR>14.0	6	46613083	6:46613083_T_C	T	C	-0.1578	0.034	3.395e-06	--		P<5e-6	no
TAR>14.0	16	51282222	16:51282222_C_T	T	C	0.3325	0.0716	3.465e-06	++		P<5e-6	no
TAR>14.0	1	5048934	1:5048934_A_C	A	C	0.3954	0.0853	3.545e-06	++		P<5e-6	no
TAR>14.0	18	48299547	18:48299547_C_CA	CA	C	0.3425	0.0739	3.618e-06	++		P<5e-6	no
TAR>14.0	6	46441893	6:46441893_C_G	C	G	-0.3088	0.0668	3.818e-06	--		P<5e-6	no
TAR>14.0	16	51278735	16:51278735_CAG_C	CAG	C	-0.3346	0.0725	3.875e-06	--		P<5e-6	no
TAR>14.0	15	84495187	15:84495187_CT_C	CT	C	-0.1576	0.0341	3.909e-06	--		P<5e-6	no
TAR>14.0	17	66478040	17:66478040_T_G	T	G	0.1577	0.0342	4.023e-06	++		P<5e-6	no
TAR>14.0	4	42203453	4:42203453_TA_T	T	TA	0.3484	0.0756	4.106e-06	++		P<5e-6	no
TAR>14.0	18	48300611	18:48300611_TA_T	T	TA	0.3423	0.0744	4.183e-06	++		P<5e-6	no
TAR>14.0	1	53600471	1:53600471_T_C	T	C	-0.2763	0.0601	4.232e-06	--		P<5e-6	no
TAR>14.0	16	51300780	16:51300780_T_G	T	G	-0.3283	0.0714	4.263e-06	--		P<5e-6	no
TAR>14.0	6	46451742	6:46451742_C_T	T	C	0.2998	0.0653	4.433e-06	++		P<5e-6	no
TAR>14.0	6	46452944	6:46452944_G_T	T	G	0.2998	0.0653	4.433e-06	++		P<5e-6	no
TAR>14.0	16	51307948	16:51307948_C_T	T	C	0.3248	0.0711	4.845e-06	++		P<5e-6	no
TAR>14.0	16	82482705	16:82482705_C_A	A	C	-0.1569	0.0343	4.917e-06	--		P<5e-6	no
TAR>14.0	6	46447141	6:46447141_C_G	C	G	-0.3017	0.0661	4.992e-06	--		P<5e-6	no
TAR>14.0	6	46447411	6:46447411_C_T	T	C	0.3017	0.0661	4.992e-06	++		P<5e-6	no
TAR>10.0	16	51299518	16:51299518_G_A	A	G	0.3639	0.0678	7.915e-08	++	TMS/GNHS	P<5e-6	no
TAR>10.0	16	51283479	16:51283479_T_C	T	C	-0.3603	0.0672	8.396e-08	--		P<5e-6	no
TAR>10.0	16	51287862	16:51287862_C_G	C	G	-0.3619	0.0675	8.441e-08	--		P<5e-6	no
TAR>10.0	16	51290449	16:51290449_C_T	T	C	0.3619	0.0675	8.441e-08	++		P<5e-6	no
TAR>10.0	16	51291604	16:51291604_C_T	T	C	0.3623	0.0677	8.57e-08	++		P<5e-6	no
TAR>10.0	16	51294215	16:51294215_T_A	A	T	0.3623	0.0677	8.57e-08	++		P<5e-6	no
TAR>10.0	16	51286387	16:51286387_C_T	T	C	0.3598	0.0674	9.529e-08	++		P<5e-6	no
TAR>10.0	16	51285510	16:51285510_C_G	C	G	-0.3572	0.0671	1.032e-07	--		P<5e-6	no
TAR>10.0	16	51285986	16:51285986_A_G	A	G	-0.3572	0.0671	1.032e-07	--		P<5e-6	no
TAR>10.0	16	51285364	16:51285364_C_G	C	G	-0.3545	0.067	1.223e-07	--		P<5e-6	no
TAR>10.0	16	51301417	16:51301417_GAT_G	G	GAT	0.357	0.0676	1.277e-07	++		P<5e-6	no
TAR>10.0	16	51286573	16:51286573_C_T	T	C	0.3511	0.0669	1.528e-07	++		P<5e-6	no
TAR>10.0	16	51288514	16:51288514_T_G	T	G	-0.3511	0.0669	1.528e-07	--		P<5e-6	no
TAR>10.0	16	51297031	16:51297031_C_T	T	C	0.352	0.0671	1.56e-07	++		P<5e-6	no
TAR>10.0	16	51299627	16:51299627_A_G	A	G	-0.352	0.0671	1.56e-07	--		P<5e-6	no
TAR>10.0	16	51282222	16:51282222_C_T	T	C	0.348	0.0664	1.615e-07	++		P<5e-6	no
TAR>10.0	16	51286179	16:51286179_G_T	T	G	0.3486	0.0666	1.647e-07	++		P<5e-6	no
TAR>10.0	18	21965011	18:21965011_C_T	T	C	-0.2535	0.0484	1.655e-07	--		P<5e-6	no
TAR>10.0	16	51291721	16:51291721_G_C	C	G	0.3505	0.067	1.68e-07	++		P<5e-6	no
TAR>10.0	12	82548450	12:82548450_A_T	A	T	-0.2095	0.0401	1.722e-07	--		P<5e-6	no
TAR>10.0	16	51287576	16:51287576_C_T	T	C	0.3455	0.0666	2.116e-07	++		P<5e-6	no
TAR>10.0	11	91635658	11:91635658_C_T	T	C	0.2742	0.0533	2.65e-07	++		P<5e-6	no
TAR>10.0	11	91635903	11:91635903_T_C	T	C	-0.2742	0.0533	2.65e-07	--		P<5e-6	no
TAR>10.0	11	91636291	11:91636291_A_G	A	G	-0.2742	0.0533	2.65e-07	--		P<5e-6	no
TAR>10.0	11	91636797	11:91636797_A_G	A	G	-0.2742	0.0533	2.65e-07	--		P<5e-6	no
TAR>10.0	11	91637982	11:91637982_A_G	A	G	-0.2742	0.0533	2.65e-07	--		P<5e-6	no
TAR>10.0	11	91638725	11:91638725_T_C	T	C	-0.2742	0.0533	2.65e-07	--		P<5e-6	no
TAR>10.0	11	91641293	11:91641293_G_A	A	G	0.2746	0.0534	2.673e-07	++		P<5e-6	no
TAR>10.0	11	91641338	11:91641338_T_A	A	T	0.2746	0.0534	2.673e-07	++		P<5e-6	no
TAR>10.0	11	91641339	11:91641339_A_T	A	T	-0.2746	0.0534	2.673e-07	--		P<5e-6	no
TAR>10.0	11	91641691	11:91641691_G_A	A	G	0.2746	0.0534	2.673e-07	++		P<5e-6	no
TAR>10.0	11	91642689	11:91642689_A_G	A	G	-0.2746	0.0534	2.673e-07	--		P<5e-6	no
TAR>10.0	11	91644107	11:91644107_T_C	T	C	-0.2746	0.0534	2.673e-07	--		P<5e-6	no
TAR>10.0	16	51307621	16:51307621_G_A	A	G	0.3435	0.0668	2.678e-07	++		P<5e-6	no
TAR>10.0	16	51300780	16:51300780_T_G	T	G	-0.3357	0.0662	4.01e-07	--		P<5e-6	no
TAR>10.0	11	91652047	11:91652047_T_C	T	C	-0.2699	0.0534	4.247e-07	--		P<5e-6	no
TAR>10.0	11	91653177	11:91653177_A_G	A	G	-0.2699	0.0534	4.247e-07	--		P<5e-6	no
TAR>10.0	12	82548497	12:82548497_C_T	T	C	0.1905	0.0377	4.47e-07	++		P<5e-6	no
TAR>10.0	16	51278735	16:51278735_CAG_C	CAG	C	-0.3378	0.0672	5.065e-07	--		P<5e-6	no
TAR>10.0	16	51307948	16:51307948_C_T	T	C	0.3301	0.0659	5.466e-07	++		P<5e-6	no
TAR>10.0	1	204113692	1:204113692_T_A	A	T	0.283	0.0567	6.032e-07	++		P<5e-6	no
TAR>10.0	1	204113852	1:204113852_A_G	A	G	-0.283	0.0567	6.032e-07	--		P<5e-6	no
TAR>10.0	12	82565262	12:82565262_A_C	A	C	-0.1967	0.0398	7.737e-07	--		P<5e-6	no
TAR>10.0	16	51279234	16:51279234_A_G	A	G	-0.3309	0.067	7.809e-07	--		P<5e-6	no
TAR>10.0	12	82545961	12:82545961_T_A	A	T	0.2003	0.0406	8.254e-07	++		P<5e-6	no
TAR>10.0	18	50168706	18:50168706_G_A	A	G	0.3875	0.0795	1.084e-06	++		P<5e-6	no
TAR>10.0	18	50170204	18:50170204_A_G	A	G	-0.3875	0.0795	1.084e-06	--		P<5e-6	no
TAR>10.0	18	50170338	18:50170338_T_TC	T	TC	-0.3875	0.0795	1.084e-06	--		P<5e-6	no
TAR>10.0	18	50170909	18:50170909_A_G	A	G	-0.3875	0.0795	1.084e-06	--		P<5e-6	no
TAR>10.0	18	50171275	18:50171275_A_T	A	T	-0.3875	0.0795	1.084e-06	--		P<5e-6	no
TAR>10.0	16	51318893	16:51318893_G_A	A	G	-0.3296	0.0681	1.294e-06	--		P<5e-6	no
TAR>10.0	16	51311043	16:51311043_C_T	T	C	0.3188	0.0659	1.321e-06	++		P<5e-6	no
TAR>10.0	15	32177396	15:32177396_CT_C	CT	C	0.1516	0.0314	1.355e-06	++		P<5e-6	no
TAR>10.0	16	51317952	16:51317952_A_G	A	G	0.3272	0.068	1.484e-06	++		P<5e-6	no
TAR>10.0	15	32175696	15:32175696_C_T	T	C	-0.1507	0.0313	1.501e-06	--		P<5e-6	no
TAR>10.0	12	82544397	12:82544397_A_G	A	G	-0.1834	0.0382	1.547e-06	--		P<5e-6	no
TAR>10.0	12	82538893	12:82538893_A_T	A	T	-0.1836	0.0382	1.561e-06	--		P<5e-6	no
TAR>10.0	16	51317251	16:51317251_T_C	T	C	0.3256	0.0679	1.604e-06	++		P<5e-6	no
TAR>10.0	12	82517352	12:82517352_A_G	A	G	-0.1824	0.0381	1.657e-06	--		P<5e-6	no
TAR>10.0	18	50165262	18:50165262_A_G	A	G	-0.3741	0.0782	1.722e-06	--		P<5e-6	no
TAR>10.0	18	50167280	18:50167280_C_CAAA	CAAA	C	0.3741	0.0782	1.722e-06	++		P<5e-6	no
TAR>10.0	12	82543274	12:82543274_C_T	T	C	0.1827	0.0382	1.751e-06	++		P<5e-6	no
TAR>10.0	1	204115271	1:204115271_T_G	T	G	-0.26	0.0545	1.866e-06	--		P<5e-6	no
TAR>10.0	15	32176537	15:32176537_T_A	A	T	-0.149	0.0313	1.917e-06	--		P<5e-6	no
TAR>10.0	12	82513860	12:82513860_G_A	A	G	0.1817	0.0382	1.956e-06	++		P<5e-6	no
TAR>10.0	15	32176304	15:32176304_T_C	T	C	0.149	0.0313	1.963e-06	++		P<5e-6	no
TAR>10.0	12	82516263	12:82516263_T_A	A	T	0.1804	0.0381	2.144e-06	++		P<5e-6	no
TAR>10.0	12	82563923	12:82563923_A_T	A	T	-0.1904	0.0402	2.15e-06	--		P<5e-6	no
TAR>10.0	11	91643546	11:91643546_CAT_C	CAT	C	0.2369	0.05	2.176e-06	++		P<5e-6	no
TAR>10.0	5	30567263	5:30567263_C_T	T	C	0.3174	0.0673	2.383e-06	++		P<5e-6	no
TAR>10.0	16	82482705	16:82482705_C_A	A	C	-0.1503	0.0322	3.024e-06	--		P<5e-6	no
TAR>10.0	15	32172475	15:32172475_G_C	C	G	-0.1462	0.0314	3.249e-06	--		P<5e-6	no
TAR>10.0	13	97488116	13:97488116_G_C	C	G	0.2008	0.0434	3.652e-06	++		P<5e-6	no
TAR>10.0	13	97488862	13:97488862_C_T	T	C	0.2008	0.0434	3.652e-06	++		P<5e-6	no
TAR>10.0	5	30571997	5:30571997_G_T	T	G	0.3102	0.067	3.655e-06	++		P<5e-6	no
TAR>10.0	15	32177321	15:32177321_C_T	T	C	-0.1442	0.0313	3.972e-06	--		P<5e-6	no
TAR>10.0	15	32172301	15:32172301_T_G	T	G	0.1442	0.0314	4.42e-06	++		P<5e-6	no
TAR>10.0	15	32173766	15:32173766_G_A	A	G	-0.1434	0.0313	4.482e-06	--		P<5e-6	no
TAR>10.0	15	32173827	15:32173827_G_C	C	G	-0.1434	0.0313	4.482e-06	--		P<5e-6	no
TAR>10.0	13	60204504	13:60204504_G_A	A	G	0.2553	0.0556	4.493e-06	++		P<5e-6	no
TAR>10.0	19	960363	19:960363_C_T	T	C	-0.2142	0.0467	4.498e-06	--		P<5e-6	no
TAR>10.0	5	30580343	5:30580343_A_G	A	G	-0.3043	0.0664	4.527e-06	--		P<5e-6	no
TAR>10.0	9	93372229	9:93372229_T_A	A	T	0.2274	0.0497	4.806e-06	++		P<5e-6	no
AUC>10.0	2	66915326	2:66915326_T_C	T	C	-0.1721	0.0328	1.59e-07	---	TMS/WEBIRTH/GNHS	P<5e-6	no
AUC>10.0	2	66912282	2:66912282_C_T	T	C	0.1678	0.0328	3.073e-07	+++		P<5e-6	no
AUC>10.0	18	50168706	18:50168706_G_A	A	G	0.3899	0.0771	4.293e-07	++?		P<5e-6	no
AUC>10.0	18	50170204	18:50170204_A_G	A	G	-0.3899	0.0771	4.293e-07	--?		P<5e-6	no
AUC>10.0	18	50170338	18:50170338_T_TC	T	TC	-0.3899	0.0771	4.293e-07	--?		P<5e-6	no
AUC>10.0	18	50170909	18:50170909_A_G	A	G	-0.3899	0.0771	4.293e-07	--?		P<5e-6	no
AUC>10.0	18	50171275	18:50171275_A_T	A	T	-0.3899	0.0771	4.293e-07	--?		P<5e-6	no
AUC>10.0	17	33985301	17:33985301_C_CT	CT	C	-0.213	0.0422	4.534e-07	---		P<5e-6	no
AUC>10.0	18	50165262	18:50165262_A_G	A	G	-0.3795	0.0761	6.055e-07	--?		P<5e-6	no
AUC>10.0	18	50167280	18:50167280_C_CAAA	CAAA	C	0.3795	0.0761	6.055e-07	++?		P<5e-6	no
AUC>10.0	9	7022637	9:7022637_CTT_C	CTT	C	-0.2537	0.0512	7.191e-07	---		P<5e-6	no
AUC>10.0	11	21589622	11:21589622_C_G	C	G	-0.3201	0.0651	8.612e-07	?--		P<5e-6	no
AUC>10.0	11	21590316	11:21590316_C_A	A	C	0.3201	0.0651	8.612e-07	?++		P<5e-6	no
AUC>10.0	11	21593157	11:21593157_ATAC_A	A	ATAC	0.3201	0.0651	8.612e-07	?++		P<5e-6	no
AUC>10.0	11	21594528	11:21594528_A_G	A	G	-0.3201	0.0651	8.612e-07	?--		P<5e-6	no
AUC>10.0	11	21595204	11:21595204_G_T	T	G	0.3201	0.0651	8.612e-07	?++		P<5e-6	no
AUC>10.0	11	21595227	11:21595227_T_C	T	C	-0.3201	0.0651	8.612e-07	?--		P<5e-6	no
AUC>10.0	11	21595569	11:21595569_A_C	A	C	-0.3201	0.0651	8.612e-07	?--		P<5e-6	no
AUC>10.0	11	21595901	11:21595901_C_T	T	C	0.3201	0.0651	8.612e-07	?++		P<5e-6	no
AUC>10.0	11	21596010	11:21596010_A_G	A	G	-0.3201	0.0651	8.612e-07	?--		P<5e-6	no
AUC>10.0	11	21596209	11:21596209_C_G	C	G	-0.3201	0.0651	8.612e-07	?--		P<5e-6	no
AUC>10.0	11	21596222	11:21596222_A_G	A	G	-0.3201	0.0651	8.612e-07	?--		P<5e-6	no
AUC>10.0	11	21600659	11:21600659_G_GA	G	GA	-0.3201	0.0651	8.612e-07	?--		P<5e-6	no
AUC>10.0	11	21600834	11:21600834_C_T	T	C	0.3201	0.0651	8.612e-07	?++		P<5e-6	no
AUC>10.0	11	21603450	11:21603450_GTCAA_G	G	GTCAA	0.3201	0.0651	8.612e-07	?++		P<5e-6	no
AUC>10.0	11	21604349	11:21604349_A_G	A	G	-0.3201	0.0651	8.612e-07	?--		P<5e-6	no
AUC>10.0	11	21605051	11:21605051_G_A	A	G	0.3201	0.0651	8.612e-07	?++		P<5e-6	no
AUC>10.0	11	21607325	11:21607325_AAATAT_A	A	AAATAT	0.3212	0.0655	9.29e-07	?++		P<5e-6	no
AUC>10.0	11	86876550	11:86876550_T_G	T	G	-0.1627	0.0333	9.995e-07	---		P<5e-6	no
AUC>10.0	2	66882225	2:66882225_C_A	A	C	0.1572	0.0321	1.008e-06	+++		P<5e-6	no
AUC>10.0	11	21596703	11:21596703_G_T	T	G	0.3104	0.0636	1.065e-06	?++		P<5e-6	no
AUC>10.0	2	66915694	2:66915694_G_A	A	G	0.1355	0.0278	1.069e-06	+++		P<5e-6	no
AUC>10.0	11	21597079	11:21597079_G_T	T	G	0.3104	0.0637	1.109e-06	?++		P<5e-6	no
AUC>10.0	11	21597110	11:21597110_A_G	A	G	-0.3104	0.0637	1.109e-06	?--		P<5e-6	no
AUC>10.0	11	21597602	11:21597602_G_A	A	G	0.3104	0.0637	1.109e-06	?++		P<5e-6	no
AUC>10.0	11	21597725	11:21597725_A_G	A	G	-0.3104	0.0637	1.109e-06	?--		P<5e-6	no
AUC>10.0	11	21597809	11:21597809_G_A	A	G	0.3104	0.0637	1.109e-06	?++		P<5e-6	no
AUC>10.0	11	21597850	11:21597850_GTTAAGTCAGTCATGCTAAAAAAA_G	G	GTTAAGTCAGTCATGCTAAAAAAA	0.3104	0.0637	1.109e-06	?++		P<5e-6	no
AUC>10.0	16	7041162	16:7041162_A_C	A	C	-0.2454	0.0504	1.111e-06	---		P<5e-6	no
AUC>10.0	3	17533933	3:17533933_CT_C	CT	C	-0.2687	0.0557	1.416e-06	---		P<5e-6	no
AUC>10.0	11	21596638	11:21596638_C_T	T	C	0.3125	0.0648	1.42e-06	?++		P<5e-6	no
AUC>10.0	11	21599089	11:21599089_A_G	A	G	-0.3125	0.0648	1.42e-06	?--		P<5e-6	no
AUC>10.0	11	21602219	11:21602219_C_T	T	C	0.3125	0.0648	1.42e-06	?++		P<5e-6	no
AUC>10.0	11	21602230	11:21602230_T_C	T	C	-0.3125	0.0648	1.42e-06	?--		P<5e-6	no
AUC>10.0	11	21602286	11:21602286_CT_C	CT	C	-0.3125	0.0648	1.42e-06	?--		P<5e-6	no
AUC>10.0	11	21602355	11:21602355_A_C	A	C	-0.3125	0.0648	1.42e-06	?--		P<5e-6	no
AUC>10.0	11	21602962	11:21602962_A_G	A	G	-0.3125	0.0648	1.42e-06	?--		P<5e-6	no
AUC>10.0	11	21603089	11:21603089_A_G	A	G	-0.3125	0.0648	1.42e-06	?--		P<5e-6	no
AUC>10.0	11	21603141	11:21603141_G_A	A	G	0.3125	0.0648	1.42e-06	?++		P<5e-6	no
AUC>10.0	11	21603230	11:21603230_C_T	T	C	0.3125	0.0648	1.42e-06	?++		P<5e-6	no
AUC>10.0	11	21603390	11:21603390_CA_C	CA	C	-0.3125	0.0648	1.42e-06	?--		P<5e-6	no
AUC>10.0	11	21603411	11:21603411_A_C	A	C	-0.3125	0.0648	1.42e-06	?--		P<5e-6	no
AUC>10.0	11	21604072	11:21604072_G_A	A	G	0.3125	0.0648	1.42e-06	?++		P<5e-6	no
AUC>10.0	11	21604233	11:21604233_T_C	T	C	-0.3125	0.0648	1.42e-06	?--		P<5e-6	no
AUC>10.0	11	21604332	11:21604332_G_T	T	G	0.3125	0.0648	1.42e-06	?++		P<5e-6	no
AUC>10.0	11	21604399	11:21604399_T_C	T	C	-0.3125	0.0648	1.42e-06	?--		P<5e-6	no
AUC>10.0	11	21604662	11:21604662_T_C	T	C	-0.3125	0.0648	1.42e-06	?--		P<5e-6	no
AUC>10.0	11	21604897	11:21604897_A_G	A	G	-0.3125	0.0648	1.42e-06	?--		P<5e-6	no
AUC>10.0	11	21605002	11:21605002_G_A	A	G	0.3125	0.0648	1.42e-06	?++		P<5e-6	no
AUC>10.0	11	21605482	11:21605482_G_T	T	G	0.3125	0.0648	1.42e-06	?++		P<5e-6	no
AUC>10.0	1	160146803	1:160146803_A_G	A	G	0.1732	0.0359	1.422e-06	+++		P<5e-6	no
AUC>10.0	16	7045503	16:7045503_C_T	T	C	0.2445	0.0507	1.447e-06	+++		P<5e-6	no
AUC>10.0	11	21596579	11:21596579_G_A	A	G	0.3054	0.0635	1.524e-06	?++		P<5e-6	no
AUC>10.0	11	21597212	11:21597212_T_C	T	C	-0.3032	0.0635	1.793e-06	?--		P<5e-6	no
AUC>10.0	5	30567263	5:30567263_C_T	T	C	0.2559	0.0537	1.869e-06	+++		P<5e-6	no
AUC>10.0	11	21601497	11:21601497_C_G	C	G	-0.3015	0.0634	1.956e-06	?--		P<5e-6	no
AUC>10.0	11	21602188	11:21602188_A_C	A	C	-0.3015	0.0634	1.956e-06	?--		P<5e-6	no
AUC>10.0	11	21602825	11:21602825_A_T	A	T	-0.3015	0.0634	1.956e-06	?--		P<5e-6	no
AUC>10.0	16	7045284	16:7045284_A_G	A	G	-0.2358	0.0496	1.99e-06	---		P<5e-6	no
AUC>10.0	11	21596604	11:21596604_G_A	A	G	0.3007	0.0633	2.005e-06	?++		P<5e-6	no
AUC>10.0	8	120666496	8:120666496_CTATAT_C	CTATAT	C	-0.2815	0.0592	2.022e-06	-?-		P<5e-6	no
AUC>10.0	9	93353615	9:93353615_A_C	A	C	-0.1773	0.0375	2.222e-06	---		P<5e-6	no
AUC>10.0	4	74875713	4:74875713_T_C	T	C	0.1575	0.0333	2.299e-06	+++		P<5e-6	no
AUC>10.0	11	21598182	11:21598182_GA_G	G	GA	0.2989	0.0633	2.351e-06	?++		P<5e-6	no
AUC>10.0	5	30571997	5:30571997_G_T	T	G	0.2523	0.0535	2.421e-06	+++		P<5e-6	no
AUC>10.0	8	120676929	8:120676929_C_T	T	C	0.2797	0.0593	2.446e-06	+?+		P<5e-6	no
AUC>10.0	10	6113782	10:6113782_C_T	T	C	0.1311	0.0278	2.499e-06	+++		P<5e-6	no
AUC>10.0	10	6114010	10:6114010_C_T	T	C	0.1311	0.0278	2.499e-06	+++		P<5e-6	no
AUC>10.0	11	21601797	11:21601797_A_G	A	G	-0.2966	0.0632	2.659e-06	?--		P<5e-6	no
AUC>10.0	1	160145298	1:160145298_G_A	A	G	-0.1686	0.0359	2.703e-06	---		P<5e-6	no
AUC>10.0	4	74874202	4:74874202_T_C	T	C	0.1555	0.0333	2.919e-06	+++		P<5e-6	no
AUC>10.0	1	160145688	1:160145688_C_G	C	G	0.1679	0.0359	3.005e-06	+++		P<5e-6	no
AUC>10.0	9	93353133	9:93353133_C_T	T	C	0.1744	0.0373	3.015e-06	+++		P<5e-6	no
AUC>10.0	11	21591716	11:21591716_A_C	A	C	-0.2936	0.0629	3.102e-06	?--		P<5e-6	no
AUC>10.0	4	8221664	4:8221664_C_T	T	C	0.1879	0.0403	3.185e-06	+++		P<5e-6	no
AUC>10.0	9	7021144	9:7021144_A_G	A	G	-0.2323	0.0499	3.211e-06	---		P<5e-6	no
AUC>10.0	5	30577282	5:30577282_T_C	T	C	-0.2509	0.0541	3.494e-06	---		P<5e-6	no
AUC>10.0	5	30580576	5:30580576_T_C	T	C	-0.2509	0.0541	3.494e-06	---		P<5e-6	no
AUC>10.0	5	30589066	5:30589066_G_A	A	G	0.2486	0.0539	3.987e-06	+++		P<5e-6	no
AUC>10.0	5	30593390	5:30593390_A_C	A	C	-0.2486	0.0539	3.987e-06	---		P<5e-6	no
AUC>10.0	5	30594775	5:30594775_G_T	T	G	0.2486	0.0539	3.987e-06	+++		P<5e-6	no
AUC>10.0	5	30594814	5:30594814_A_C	A	C	-0.2486	0.0539	3.987e-06	---		P<5e-6	no
AUC>10.0	10	4611387	10:4611387_A_T	A	T	0.1709	0.0371	4.054e-06	+++		P<5e-6	no
AUC>10.0	2	110785634	2:110785634_A_G	A	G	0.3375	0.0733	4.173e-06	+?+		P<5e-6	no
AUC>10.0	11	32797470	11:32797470_T_C	T	C	-0.3191	0.0693	4.212e-06	-?-		P<5e-6	no
AUC>10.0	2	66901267	2:66901267_G_T	T	G	0.1483	0.0323	4.396e-06	+++		P<5e-6	no
AUC>10.0	17	79002520	17:79002520_C_T	T	C	0.2012	0.0439	4.643e-06	+++		P<5e-6	no
AUC>10.0	5	30583947	5:30583947_T_C	T	C	-0.2466	0.0538	4.65e-06	---		P<5e-6	no
AUC>10.0	2	66890316	2:66890316_G_A	A	G	0.1453	0.0317	4.67e-06	+++		P<5e-6	no
AUC>10.0	2	66901477	2:66901477_C_A	A	C	0.1466	0.032	4.745e-06	+++		P<5e-6	no
AUC>10.0	5	30580343	5:30580343_A_G	A	G	-0.2435	0.0532	4.784e-06	---		P<5e-6	no
AUC>10.0	11	32809266	11:32809266_T_G	T	G	-0.3429	0.075	4.863e-06	-?-		P<5e-6	no
Hypoglycemia	10	56382414	10:56382414_C_A	A	C	0.095	0.0146	6.982e-11	+-++	TMS/WEBIRTH/GNHS/HPP	P<5e-8 / 20	no
Hypoglycemia	5	163755737	5:163755737_C_A	A	C	0.0975	0.0162	1.814e-09	+??+		P<5e-8 / 20	no
Hypoglycemia	5	163756159	5:163756159_T_G	T	G	-0.12	0.0205	4.68e-09	+??-		P<5e-8	no
Hypoglycemia	5	163756147	5:163756147_T_G	T	G	-0.1194	0.0204	5.056e-09	+??-		P<5e-8	no
Hypoglycemia	5	78000744	5:78000744_T_A	A	T	-0.1342	0.0231	5.872e-09	??--		P<5e-8	no
Hypoglycemia	5	78000745	5:78000745_A_T	A	T	0.1342	0.0231	5.872e-09	??++		P<5e-8	no
Hypoglycemia	5	78000746	5:78000746_T_A	A	T	-0.1342	0.0231	5.872e-09	??--		P<5e-8	no
Hypoglycemia	5	163756141	5:163756141_A_G	A	G	-0.1186	0.0204	6.283e-09	+??-		P<5e-8	no
Hypoglycemia	5	163755723	5:163755723_T_G	T	G	-0.1025	0.0191	8.086e-08	+??-		P<5e-6	no
Hypoglycemia	5	163755714	5:163755714_A_C	A	C	-0.1021	0.0191	9.032e-08	+??-		P<5e-6	no
Hypoglycemia	5	163755744	5:163755744_A_C	A	C	-0.1011	0.0191	1.267e-07	+??-		P<5e-6	no
Hypoglycemia	5	163755747	5:163755747_A_G	A	G	-0.1011	0.0191	1.267e-07	+??-		P<5e-6	no
Hypoglycemia	5	163755693	5:163755693_T_G	T	G	-0.1006	0.0191	1.442e-07	+??-		P<5e-6	no
Hypoglycemia	5	163755735	5:163755735_T_G	T	G	-0.1005	0.0191	1.482e-07	+??-		P<5e-6	no
Hypoglycemia	5	163755705	5:163755705_T_G	T	G	-0.0993	0.0191	1.912e-07	+??-		P<5e-6	no
Hypoglycemia	8	36553410	8:36553410_GAAAGAAAGAAAGAAAGAAA_G	G	GAAAGAAAGAAAGAAAGAAA	0.1688	0.0332	3.616e-07	+??+		P<5e-6	no
Hypoglycemia	5	163755749	5:163755749_A_G	A	G	-0.0997	0.0196	3.749e-07	+??-		P<5e-6	no
Hypoglycemia	4	114215155	4:114215155_C_G	C	G	-0.1154	0.0229	4.428e-07	--?-		P<5e-6	no
Hypoglycemia	4	114221585	4:114221585_G_T	T	G	0.1161	0.0231	4.734e-07	++?+		P<5e-6	no
Hypoglycemia	13	114539819	13:114539819_G_A	A	G	-0.3228	0.0651	7.033e-07	-?-?		P<5e-6	no
Hypoglycemia	13	114539823	13:114539823_G_A	A	G	-0.3228	0.0651	7.033e-07	-?-?		P<5e-6	no
Hypoglycemia	9	134565116	9:134565116_G_A	A	G	0.1808	0.0367	8.452e-07	+++?		P<5e-6	no
Hypoglycemia	4	114227894	4:114227894_G_A	A	G	0.1131	0.0231	9.79e-07	++?+		P<5e-6	no
Hypoglycemia	4	114209691	4:114209691_C_T	T	C	0.1113	0.0228	1.02e-06	++?+		P<5e-6	no
Hypoglycemia	4	114217997	4:114217997_C_T	T	C	0.1121	0.023	1.042e-06	++?+		P<5e-6	no
Hypoglycemia	4	114228154	4:114228154_G_A	A	G	0.1123	0.0231	1.168e-06	++?+		P<5e-6	no
Hypoglycemia	4	114226830	4:114226830_C_T	T	C	0.1119	0.0231	1.239e-06	++?+		P<5e-6	no
Hypoglycemia	4	114226210	4:114226210_G_A	A	G	0.1118	0.0231	1.252e-06	++?+		P<5e-6	no
Hypoglycemia	9	102901705	9:102901705_C_T	T	C	0.2169	0.0448	1.28e-06	+??+		P<5e-6	no
Hypoglycemia	6	159480134	6:159480134_G_GA	G	GA	-0.2983	0.0618	1.37e-06	--??		P<5e-6	no
Hypoglycemia	4	114225849	4:114225849_T_C	T	C	-0.1111	0.023	1.405e-06	--?-		P<5e-6	no
Hypoglycemia	5	178694400	5:178694400_T_C	T	C	0.1312	0.0273	1.57e-06	+++?		P<5e-6	no
Hypoglycemia	11	130280986	11:130280986_A_G	A	G	-0.3423	0.0714	1.617e-06	-?-?		P<5e-6	no
Hypoglycemia	4	114206783	4:114206783_C_T	T	C	0.1072	0.0224	1.728e-06	++?+		P<5e-6	no
Hypoglycemia	5	178695086	5:178695086_A_G	A	G	0.1305	0.0273	1.791e-06	+++?		P<5e-6	no
Hypoglycemia	5	178695148	5:178695148_A_AC	A	AC	0.1304	0.0273	1.802e-06	+++?		P<5e-6	no
Hypoglycemia	4	114209763	4:114209763_T_C	T	C	-0.1074	0.0225	1.878e-06	--?-		P<5e-6	no
Hypoglycemia	10	60225935	10:60225935_A_G	A	G	-0.0753	0.0158	1.893e-06	----		P<5e-6	no
Hypoglycemia	5	178691482	5:178691482_G_GCC	G	GCC	0.1301	0.0273	1.907e-06	+++?		P<5e-6	no
Hypoglycemia	4	141735407	4:141735407_A_G	A	G	-0.0729	0.0153	1.919e-06	----		P<5e-6	no
Hypoglycemia	1	217217326	1:217217326_A_T	A	T	0.1342	0.0282	1.953e-06	+++?		P<5e-6	no
Hypoglycemia	9	134503730	9:134503730_C_G	C	G	-0.1448	0.0305	2.052e-06	---?		P<5e-6	no
Hypoglycemia	4	114207439	4:114207439_T_G	T	G	-0.1061	0.0224	2.158e-06	--?-		P<5e-6	no
Hypoglycemia	4	114209348	4:114209348_C_T	T	C	0.1064	0.0225	2.267e-06	++?+		P<5e-6	no
Hypoglycemia	9	134559741	9:134559741_G_A	A	G	0.1725	0.0365	2.278e-06	+++?		P<5e-6	no
Hypoglycemia	4	141692632	4:141692632_G_A	A	G	0.0802	0.017	2.37e-06	++++		P<5e-6	no
Hypoglycemia	5	178692090	5:178692090_C_G	C	G	0.1284	0.0273	2.62e-06	+++?		P<5e-6	no
Hypoglycemia	5	178692226	5:178692226_G_C	C	G	-0.1284	0.0273	2.62e-06	---?		P<5e-6	no
Hypoglycemia	10	60203919	10:60203919_C_T	T	C	0.0704	0.015	2.681e-06	-+++		P<5e-6	no
Hypoglycemia	5	178692688	5:178692688_C_T	T	C	-0.1281	0.0273	2.705e-06	---?		P<5e-6	no
Hypoglycemia	5	178692932	5:178692932_A_G	A	G	0.1275	0.0272	2.716e-06	+++?		P<5e-6	no
Hypoglycemia	19	41863777	19:41863777_A_C	A	C	0.137	0.0293	2.798e-06	+++?		P<5e-6	no
Hypoglycemia	1	41992662	1:41992662_C_T	T	C	0.2072	0.0442	2.816e-06	+??+		P<5e-6	no
Hypoglycemia	5	178693083	5:178693083_C_T	T	C	-0.1275	0.0273	3.052e-06	---?		P<5e-6	no
Hypoglycemia	8	36774263	8:36774263_CTG_C	CTG	C	-0.3334	0.0715	3.152e-06	-??-		P<5e-6	no
Hypoglycemia	12	117647944	12:117647944_ATT_A	A	ATT	0.1317	0.0283	3.184e-06	+++?		P<5e-6	no
Hypoglycemia	5	178692379	5:178692379_C_T	T	C	-0.127	0.0273	3.357e-06	---?		P<5e-6	no
Hypoglycemia	5	175096367	5:175096367_CT_C	CT	C	0.0785	0.0169	3.463e-06	++++		P<5e-6	no
Hypoglycemia	2	48928533	2:48928533_C_G	C	G	-0.0806	0.0174	3.599e-06	----		P<5e-6	no
Hypoglycemia	16	50508185	16:50508185_A_G	A	G	-0.3121	0.0674	3.652e-06	-??-		P<5e-6	no
Hypoglycemia	4	114197506	4:114197506_A_G	A	G	-0.1023	0.0221	3.762e-06	--?-		P<5e-6	no
Hypoglycemia	9	134503810	9:134503810_C_T	T	C	0.141	0.0305	3.848e-06	+++?		P<5e-6	no
Hypoglycemia	6	8254274	6:8254274_A_G	A	G	-0.0873	0.0189	3.896e-06	--?-		P<5e-6	no
Hypoglycemia	6	8254278	6:8254278_A_G	A	G	-0.0873	0.0189	3.896e-06	--?-		P<5e-6	no
Hypoglycemia	6	8254281	6:8254281_G_A	A	G	0.0873	0.0189	3.896e-06	++?+		P<5e-6	no
Hypoglycemia	1	217219061	1:217219061_T_C	T	C	0.1308	0.0283	3.946e-06	+++?		P<5e-6	no
Hypoglycemia	2	85534392	2:85534392_T_C	T	C	-0.2836	0.0617	4.261e-06	-?-?		P<5e-6	no
Hypoglycemia	2	85534574	2:85534574_T_C	T	C	-0.2836	0.0617	4.261e-06	-?-?		P<5e-6	no
Hypoglycemia	9	134561197	9:134561197_C_T	T	C	0.1678	0.0365	4.31e-06	+++?		P<5e-6	no
Hypoglycemia	5	3129159	5:3129159_T_A	A	T	-0.2261	0.0492	4.386e-06	-??-		P<5e-6	no
Hypoglycemia	17	79271355	17:79271355_G_A	A	G	0.3143	0.0685	4.408e-06	+?+?		P<5e-6	no
Hypoglycemia	4	114228545	4:114228545_G_A	A	G	0.1315	0.0287	4.484e-06	+??+		P<5e-6	no
Hypoglycemia	5	163755719	5:163755719_A_G	A	G	-0.0877	0.0191	4.493e-06	+??-		P<5e-6	no
Hypoglycemia	5	178692763	5:178692763_G_A	A	G	-0.1254	0.0274	4.567e-06	---?		P<5e-6	no
Hypoglycemia	17	66144075	17:66144075_C_A	A	C	0.1448	0.0316	4.683e-06	+??+		P<5e-6	no
Hypoglycemia	9	125060891	9:125060891_T_C	T	C	-0.2478	0.0542	4.823e-06	---?		P<5e-6	no
Euglycemia	5	478440	5:478440_G_A	A	G	-0.0745	0.0144	2.416e-07	----	TMS/WEBIRTH/GNHS/HPP	P<5e-6	no
Euglycemia	5	478458	5:478458_T_C	T	C	0.0735	0.0145	3.857e-07	++++		P<5e-6	no
Euglycemia	3	156233605	3:156233605_CT_C	CT	C	0.18	0.0358	4.865e-07	+++?		P<5e-6	no
Euglycemia	5	481194	5:481194_G_A	A	G	-0.0716	0.0143	5.947e-07	----		P<5e-6	no
Euglycemia	3	156233295	3:156233295_A_C	A	C	0.1778	0.0358	6.567e-07	+++?		P<5e-6	no
Euglycemia	9	116360971	9:116360971_C_G	C	G	-0.0935	0.0188	6.705e-07	-??-		P<5e-6	no
Euglycemia	11	71305139	11:71305139_G_A	A	G	0.2597	0.0532	1.048e-06	+++?		P<5e-6	no
Euglycemia	3	46423928	3:46423928_T_A	A	T	0.1033	0.0213	1.23e-06	++++		P<5e-6	no
Euglycemia	5	479473	5:479473_C_T	T	C	-0.0689	0.0144	1.603e-06	----		P<5e-6	no
Euglycemia	6	94885018	6:94885018_A_G	A	G	-0.0975	0.0204	1.691e-06	----		P<5e-6	no
Euglycemia	6	94861991	6:94861991_A_G	A	G	-0.0969	0.0203	1.733e-06	----		P<5e-6	no
Euglycemia	5	479454	5:479454_C_T	T	C	-0.0682	0.0144	2.042e-06	----		P<5e-6	no
Euglycemia	9	116356373	9:116356373_G_C	C	G	0.0831	0.0177	2.486e-06	++?+		P<5e-6	no
Euglycemia	3	46422424	3:46422424_CTT_C	CTT	C	-0.0986	0.021	2.742e-06	----		P<5e-6	no
Euglycemia	5	478655	5:478655_G_A	A	G	-0.0737	0.0157	2.818e-06	----		P<5e-6	no
Euglycemia	5	467790	5:467790_T_G	T	G	0.068	0.0145	2.821e-06	++++		P<5e-6	no
Euglycemia	2	161778120	2:161778120_T_A	A	T	-0.1677	0.0359	3.025e-06	-??-		P<5e-6	no
Euglycemia	6	83226214	6:83226214_G_A	A	G	-0.0721	0.0154	3.034e-06	----		P<5e-6	no
Euglycemia	3	46425202	3:46425202_C_T	T	C	0.098	0.0211	3.249e-06	++++		P<5e-6	no
Euglycemia	19	29508124	19:29508124_G_A	A	G	0.0682	0.0146	3.256e-06	++++		P<5e-6	no
Euglycemia	5	478466	5:478466_T_C	T	C	0.0673	0.0145	3.3e-06	++++		P<5e-6	no
Euglycemia	2	161770552	2:161770552_A_G	A	G	0.1666	0.0359	3.422e-06	+??+		P<5e-6	no
Euglycemia	2	161777877	2:161777877_G_C	C	G	-0.1662	0.0358	3.524e-06	-??-		P<5e-6	no
Euglycemia	9	116365126	9:116365126_G_T	T	G	0.0876	0.0189	3.734e-06	+??+		P<5e-6	no
Euglycemia	3	46282278	3:46282278_T_A	A	T	0.0961	0.0208	3.786e-06	++++		P<5e-6	no
Euglycemia	9	134503730	9:134503730_C_G	C	G	0.139	0.0302	4.07e-06	+++?		P<5e-6	no
Euglycemia	4	41517358	4:41517358_T_C	T	C	-0.1295	0.0281	4.18e-06	---?		P<5e-6	no
Euglycemia	4	41517548	4:41517548_C_T	T	C	0.1295	0.0281	4.18e-06	+++?		P<5e-6	no
Euglycemia	4	41523802	4:41523802_A_T	A	T	-0.1293	0.0281	4.189e-06	---?		P<5e-6	no
Euglycemia	6	94863135	6:94863135_C_T	T	C	0.0928	0.0202	4.203e-06	++++		P<5e-6	no
Euglycemia	6	94863451	6:94863451_T_C	T	C	-0.0928	0.0202	4.203e-06	----		P<5e-6	no
Euglycemia	19	29506727	19:29506727_C_A	A	C	0.0671	0.0146	4.287e-06	++++		P<5e-6	no
Euglycemia	8	65002958	8:65002958_T_A	A	T	-0.1882	0.041	4.333e-06	--??		P<5e-6	no
Euglycemia	8	15932442	8:15932442_G_C	C	G	0.1344	0.0293	4.437e-06	+++?		P<5e-6	no
Euglycemia	9	134565116	9:134565116_G_A	A	G	-0.1672	0.0364	4.473e-06	---?		P<5e-6	no
Euglycemia	3	156236562	3:156236562_C_G	C	G	0.146	0.0318	4.484e-06	+++?		P<5e-6	no
Euglycemia	4	41518324	4:41518324_G_T	T	G	0.1289	0.0281	4.628e-06	+++?		P<5e-6	no
Euglycemia	3	156238452	3:156238452_G_A	A	G	-0.1452	0.0317	4.652e-06	---?		P<5e-6	no
Euglycemia	9	116363146	9:116363146_A_G	A	G	-0.083	0.0181	4.693e-06	--?-		P<5e-6	no
Euglycemia	6	94869298	6:94869298_C_T	T	C	0.0922	0.0202	4.899e-06	++++		P<5e-6	no
Euglycemia	5	479746	5:479746_C_G	C	G	0.0725	0.0159	4.985e-06	++++		P<5e-6	no
Euglycemia	3	46430604	3:46430604_AGAGCTCT_A	A	AGAGCTCT	0.0962	0.0211	4.989e-06	++++		P<5e-6	no
Hyperglycemia	1	27263812	1:27263812_G_A	A	G	0.3114	0.0518	1.899e-09	+??+	TMS/WEBIRTH/GNHS/HPP	P<5e-8 / 20	no
Hyperglycemia	1	27254423	1:27254423_T_C	T	C	-0.302	0.0516	4.782e-09	-??-		P<5e-8	no
Hyperglycemia	5	163755719	5:163755719_A_G	A	G	0.1059	0.0189	2.071e-08	+??+		P<5e-8	no
Hyperglycemia	5	163755749	5:163755749_A_G	A	G	0.1048	0.0194	6.524e-08	+??+		P<5e-6	no
Hyperglycemia	5	163755723	5:163755723_T_G	T	G	0.1011	0.0189	8.825e-08	+??+		P<5e-6	no
Hyperglycemia	5	163755714	5:163755714_A_C	A	C	0.1005	0.0189	1.027e-07	+??+		P<5e-6	no
Hyperglycemia	4	170744307	4:170744307_CT_C	CT	C	0.1111	0.021	1.143e-07	+-?+		P<5e-6	no
Hyperglycemia	5	163755744	5:163755744_A_C	A	C	0.1002	0.0189	1.164e-07	+??+		P<5e-6	no
Hyperglycemia	5	163755747	5:163755747_A_G	A	G	0.1002	0.0189	1.164e-07	+??+		P<5e-6	no
Hyperglycemia	5	163755705	5:163755705_T_G	T	G	0.0996	0.0188	1.253e-07	+??+		P<5e-6	no
Hyperglycemia	5	163755735	5:163755735_T_G	T	G	0.0995	0.0189	1.393e-07	+??+		P<5e-6	no
Hyperglycemia	5	163755693	5:163755693_T_G	T	G	0.099	0.0189	1.622e-07	+??+		P<5e-6	no
Hyperglycemia	5	163756159	5:163756159_T_G	T	G	0.106	0.0203	1.707e-07	+??+		P<5e-6	no
Hyperglycemia	5	163756147	5:163756147_T_G	T	G	0.1056	0.0202	1.773e-07	+??+		P<5e-6	no
Hyperglycemia	13	51577069	13:51577069_T_A	A	T	0.0857	0.0165	1.901e-07	+--+		P<5e-6	no
Hyperglycemia	13	51576884	13:51576884_T_G	T	G	-0.0856	0.0165	1.988e-07	-++-		P<5e-6	no
Hyperglycemia	13	51577470	13:51577470_A_G	A	G	-0.0855	0.0165	2.049e-07	-++-		P<5e-6	no
Hyperglycemia	13	51577575	13:51577575_T_C	T	C	-0.0855	0.0165	2.07e-07	-++-		P<5e-6	no
Hyperglycemia	5	163756141	5:163756141_A_G	A	G	0.1049	0.0202	2.101e-07	+??+		P<5e-6	no
Hyperglycemia	1	27013596	1:27013596_C_G	C	G	-0.2673	0.0543	8.413e-07	-??-		P<5e-6	no
Hyperglycemia	4	83559210	4:83559210_C_A	A	C	-0.184	0.0376	1.029e-06	-??-		P<5e-6	no
Hyperglycemia	5	78000744	5:78000744_T_A	A	T	0.1101	0.0231	1.835e-06	??++		P<5e-6	no
Hyperglycemia	5	78000745	5:78000745_A_T	A	T	-0.1101	0.0231	1.835e-06	??--		P<5e-6	no
Hyperglycemia	5	78000746	5:78000746_T_A	A	T	0.1101	0.0231	1.835e-06	??++		P<5e-6	no
Hyperglycemia	2	233553567	2:233553567_T_C	T	C	-0.081	0.017	1.906e-06	----		P<5e-6	no
Hyperglycemia	4	83559033	4:83559033_T_A	A	T	-0.1788	0.0376	1.938e-06	-??-		P<5e-6	no
Hyperglycemia	14	40334302	14:40334302_A_G	A	G	0.0699	0.0147	2.012e-06	++++		P<5e-6	no
Hyperglycemia	14	40335204	14:40335204_G_A	A	G	-0.0695	0.0147	2.217e-06	----		P<5e-6	no
Hyperglycemia	1	68552116	1:68552116_C_G	C	G	0.1255	0.0266	2.307e-06	+++?		P<5e-6	no
Hyperglycemia	14	40333217	14:40333217_A_T	A	T	0.0695	0.0147	2.331e-06	++++		P<5e-6	no
Hyperglycemia	12	68633003	12:68633003_C_A	A	C	-0.1345	0.0285	2.345e-06	---?		P<5e-6	no
Hyperglycemia	14	40335815	14:40335815_G_A	A	G	-0.0693	0.0147	2.397e-06	----		P<5e-6	no
Hyperglycemia	1	238952309	1:238952309_A_G	A	G	0.0908	0.0193	2.412e-06	++++		P<5e-6	no
Hyperglycemia	14	20866691	14:20866691_A_C	A	C	-0.1259	0.0267	2.446e-06	---?		P<5e-6	no
Hyperglycemia	14	40336182	14:40336182_A_G	A	G	0.0691	0.0147	2.579e-06	++++		P<5e-6	no
Hyperglycemia	14	40333980	14:40333980_C_T	T	C	-0.0691	0.0147	2.635e-06	----		P<5e-6	no
Hyperglycemia	10	68587424	10:68587424_T_C	T	C	-0.139	0.0296	2.656e-06	-??-		P<5e-6	no
Hyperglycemia	1	68552126	1:68552126_C_T	T	C	-0.1245	0.0265	2.712e-06	---?		P<5e-6	no
Hyperglycemia	14	40335463	14:40335463_T_A	A	T	-0.0688	0.0147	2.758e-06	----		P<5e-6	no
Hyperglycemia	10	26867795	10:26867795_C_T	T	C	0.0899	0.0192	2.881e-06	+-++		P<5e-6	no
Hyperglycemia	14	40333898	14:40333898_G_C	C	G	-0.0688	0.0147	2.889e-06	----		P<5e-6	no
Hyperglycemia	5	176572625	5:176572625_A_G	A	G	-0.2819	0.0603	2.912e-06	-??-		P<5e-6	no
Hyperglycemia	8	78055426	8:78055426_A_G	A	G	-0.1259	0.0269	2.953e-06	----		P<5e-6	no
Hyperglycemia	9	123225926	9:123225926_T_C	T	C	-0.1766	0.0378	2.986e-06	---?		P<5e-6	no
Hyperglycemia	2	233552860	2:233552860_T_A	A	T	0.0821	0.0176	3.001e-06	++++		P<5e-6	no
Hyperglycemia	14	40336296	14:40336296_T_C	T	C	0.0683	0.0147	3.35e-06	++++		P<5e-6	no
Hyperglycemia	1	197826672	1:197826672_T_G	T	G	0.0674	0.0145	3.443e-06	++++		P<5e-6	no
Hyperglycemia	1	238956816	1:238956816_G_C	C	G	-0.0891	0.0193	3.767e-06	----		P<5e-6	no
Hyperglycemia	4	83555979	4:83555979_C_A	A	C	-0.1734	0.0376	4.023e-06	-??-		P<5e-6	no
Hyperglycemia	18	29379739	18:29379739_C_CA	CA	C	-0.0888	0.0193	4.031e-06	----		P<5e-6	no
Hyperglycemia	2	197630607	2:197630607_A_G	A	G	-0.1931	0.0419	4.084e-06	-??-		P<5e-6	no
Hyperglycemia	1	68552123	1:68552123_A_G	A	G	0.1228	0.0267	4.162e-06	+++?		P<5e-6	no
Hyperglycemia	1	47340148	1:47340148_C_T	T	C	-0.0817	0.0178	4.174e-06	----		P<5e-6	no
Hyperglycemia	6	18191130	6:18191130_C_CA	CA	C	0.1867	0.0406	4.202e-06	+??+		P<5e-6	no
Hyperglycemia	6	155894606	6:155894606_T_C	T	C	-0.2571	0.0559	4.252e-06	--?-		P<5e-6	no
Hyperglycemia	1	68552108	1:68552108_A_AG	A	AG	0.1225	0.0267	4.413e-06	+++?		P<5e-6	no
Hyperglycemia	1	68552109	1:68552109_A_C	A	C	0.1225	0.0267	4.413e-06	+++?		P<5e-6	no
Hyperglycemia	1	68552111	1:68552111_C_T	T	C	-0.1225	0.0267	4.413e-06	---?		P<5e-6	no
Hyperglycemia	1	68552113	1:68552113_C_G	C	G	0.1225	0.0267	4.413e-06	+++?		P<5e-6	no
Hyperglycemia	1	68552114	1:68552114_T_TGG	T	TGG	0.1225	0.0267	4.413e-06	+++?		P<5e-6	no
Hyperglycemia	1	68552117	1:68552117_ACC_A	A	ACC	-0.1225	0.0267	4.413e-06	---?		P<5e-6	no
Hyperglycemia	1	68552121	1:68552121_C_G	C	G	0.1225	0.0267	4.413e-06	+++?		P<5e-6	no
Hyperglycemia	18	29378623	18:29378623_C_T	T	C	-0.0861	0.0188	4.566e-06	----		P<5e-6	no
Hyperglycemia	1	238957701	1:238957701_A_C	A	C	0.0882	0.0193	4.658e-06	++++		P<5e-6	no
IQR	14	103560661	14:103560661_C_G	C	G	-0.2606	0.0508	2.874e-07	-??-	TMS/WEBIRTH/GNHS/HPP	P<5e-6	no
IQR	1	238365699	1:238365699_A_G	A	G	-0.1034	0.0208	6.859e-07	----		P<5e-6	no
IQR	1	12660420	1:12660420_T_C	T	C	0.1338	0.0269	6.871e-07	+++?		P<5e-6	no
IQR	1	238361981	1:238361981_A_G	A	G	0.1074	0.0217	7.338e-07	++++		P<5e-6	no
IQR	1	238380766	1:238380766_G_A	A	G	-0.1135	0.0231	8.596e-07	----		P<5e-6	no
IQR	8	98168814	8:98168814_T_C	T	C	-0.076	0.0156	1.037e-06	----		P<5e-6	no
IQR	6	55760490	6:55760490_G_A	A	G	0.257	0.0527	1.056e-06	+??+		P<5e-6	no
IQR	2	21319301	2:21319301_T_A	A	T	0.1066	0.0219	1.14e-06	++++		P<5e-6	no
IQR	1	238387061	1:238387061_G_A	A	G	0.1103	0.023	1.654e-06	++++		P<5e-6	no
IQR	1	238381034	1:238381034_T_C	T	C	0.0997	0.0209	1.86e-06	++++		P<5e-6	no
IQR	1	238371245	1:238371245_C_G	C	G	0.1101	0.0231	1.874e-06	++++		P<5e-6	no
IQR	1	238353518	1:238353518_C_A	A	C	-0.1103	0.0232	1.992e-06	----		P<5e-6	no
IQR	1	238382360	1:238382360_C_T	T	C	-0.0994	0.0209	2.015e-06	----		P<5e-6	no
IQR	2	197317809	2:197317809_G_A	A	G	0.132	0.0278	2.06e-06	++++		P<5e-6	no
IQR	8	98168703	8:98168703_C_T	T	C	0.0742	0.0156	2.086e-06	++++		P<5e-6	no
IQR	9	135344611	9:135344611_A_G	A	G	0.0724	0.0153	2.132e-06	++++		P<5e-6	no
IQR	2	197320789	2:197320789_A_G	A	G	-0.1289	0.0272	2.173e-06	----		P<5e-6	no
IQR	4	163086284	4:163086284_A_T	A	T	-0.0692	0.0146	2.205e-06	--+-		P<5e-6	no
IQR	1	238347394	1:238347394_A_T	A	T	0.1095	0.0232	2.404e-06	++++		P<5e-6	no
IQR	6	55802655	6:55802655_G_A	A	G	0.2698	0.0573	2.492e-06	+??+		P<5e-6	no
IQR	1	238344917	1:238344917_C_T	T	C	-0.1092	0.0232	2.588e-06	----		P<5e-6	no
IQR	1	238355226	1:238355226_G_A	A	G	-0.1091	0.0232	2.635e-06	----		P<5e-6	no
IQR	1	238352290	1:238352290_G_A	A	G	-0.1088	0.0232	2.725e-06	----		P<5e-6	no
IQR	1	187770120	1:187770120_C_T	T	C	0.1232	0.0263	2.765e-06	+++?		P<5e-6	no
IQR	6	148508517	6:148508517_C_T	T	C	0.1252	0.0267	2.78e-06	+++?		P<5e-6	no
IQR	6	55810152	6:55810152_G_A	A	G	0.2705	0.0578	2.812e-06	+??+		P<5e-6	no
IQR	2	21327701	2:21327701_T_C	T	C	-0.1028	0.022	2.897e-06	----		P<5e-6	no
IQR	1	12661421	1:12661421_G_C	C	G	-0.1267	0.0272	3.112e-06	---?		P<5e-6	no
IQR	2	21328903	2:21328903_C_T	T	C	0.1023	0.022	3.224e-06	++++		P<5e-6	no
IQR	7	25261227	7:25261227_G_C	C	G	0.0694	0.015	3.402e-06	++++		P<5e-6	no
IQR	2	214911793	2:214911793_T_G	T	G	-0.0831	0.0179	3.571e-06	-??-		P<5e-6	no
IQR	1	238343145	1:238343145_A_G	A	G	0.1074	0.0232	3.612e-06	++++		P<5e-6	no
IQR	2	21329821	2:21329821_T_G	T	G	-0.1017	0.022	3.619e-06	----		P<5e-6	no
IQR	1	238352724	1:238352724_C_G	C	G	-0.1073	0.0232	3.655e-06	----		P<5e-6	no
IQR	1	238359054	1:238359054_T_C	T	C	0.1073	0.0232	3.801e-06	++++		P<5e-6	no
IQR	1	12660599	1:12660599_C_T	T	C	0.1241	0.0269	3.804e-06	+++?		P<5e-6	no
IQR	2	214906686	2:214906686_TTG_T	T	TTG	0.0828	0.018	4.004e-06	+??+		P<5e-6	no
IQR	9	133428110	9:133428110_A_G	A	G	-0.0669	0.0145	4.008e-06	----		P<5e-6	no
IQR	12	92423857	12:92423857_C_T	T	C	0.1521	0.0331	4.239e-06	+++?		P<5e-6	no
IQR	6	148510866	6:148510866_A_G	A	G	-0.1229	0.0267	4.241e-06	---?		P<5e-6	no
IQR	6	55825798	6:55825798_A_G	A	G	0.2653	0.0577	4.255e-06	+??+		P<5e-6	no
IQR	8	98190007	8:98190007_T_C	T	C	0.068	0.0148	4.256e-06	++++		P<5e-6	no
IQR	2	21381497	2:21381497_C_G	C	G	-0.1011	0.022	4.263e-06	----		P<5e-6	no
IQR	20	3780857	20:3780857_T_TGGACTGGAGACCTGGTGCTAG	T	TGGACTGGAGACCTGGTGCTAG	0.065	0.0141	4.308e-06	++-+		P<5e-6	no
IQR	1	238361627	1:238361627_T_A	A	T	0.0958	0.0209	4.324e-06	++++		P<5e-6	no
IQR	2	75820691	2:75820691_C_T	T	C	0.1537	0.0334	4.329e-06	+++?		P<5e-6	no
IQR	14	103557955	14:103557955_C_G	C	G	-0.2429	0.0529	4.409e-06	??--		P<5e-6	no
IQR	2	21427239	2:21427239_ATTTT_A	A	ATTTT	0.1	0.0218	4.555e-06	++-+		P<5e-6	no
IQR	7	85000858	7:85000858_T_C	T	C	0.128	0.0279	4.627e-06	+++?		P<5e-6	no
IQR	8	98176043	8:98176043_A_G	A	G	0.0712	0.0156	4.846e-06	++++		P<5e-6	no
IQR	7	85001881	7:85001881_G_C	C	G	-0.1279	0.028	4.851e-06	---?		P<5e-6	no
IQR	1	187773300	1:187773300_G_A	A	G	0.1197	0.0262	4.938e-06	+++?		P<5e-6	no
IQR	2	197563455	2:197563455_G_A	A	G	0.1658	0.0363	4.948e-06	-??+		P<5e-6	no
RCSD	1	236671642	1:236671642_A_G	A	G	-0.3089	0.0592	1.793e-07	---	TMS/WEBIRTH/GNHS	P<5e-6	no
RCSD	18	5177966	18:5177966_C_T	T	C	0.1372	0.0266	2.564e-07	+++		P<5e-6	no
RCSD	18	5178168	18:5178168_T_C	T	C	-0.1371	0.0267	2.707e-07	---		P<5e-6	no
RCSD	18	5177064	18:5177064_G_T	T	G	0.1355	0.0267	3.844e-07	+++		P<5e-6	no
RCSD	18	5177068	18:5177068_T_C	T	C	-0.1352	0.0267	4.058e-07	---		P<5e-6	no
RCSD	15	67418205	15:67418205_G_A	A	G	0.1763	0.0351	5.199e-07	+++		P<5e-6	no
RCSD	18	5177475	18:5177475_A_G	A	G	-0.1335	0.0266	5.388e-07	---		P<5e-6	no
RCSD	15	67419315	15:67419315_C_T	T	C	0.1756	0.0352	5.955e-07	+++		P<5e-6	no
RCSD	15	67416752	15:67416752_C_G	C	G	-0.1734	0.0352	8.113e-07	---		P<5e-6	no
RCSD	15	67416862	15:67416862_AT_A	A	AT	0.1734	0.0352	8.113e-07	+++		P<5e-6	no
RCSD	7	87049119	7:87049119_C_A	A	C	0.2431	0.0504	1.377e-06	+?+		P<5e-6	no
RCSD	15	39205468	15:39205468_C_T	T	C	0.2596	0.0541	1.621e-06	+++		P<5e-6	no
RCSD	15	67422638	15:67422638_C_G	C	G	-0.1671	0.0349	1.734e-06	---		P<5e-6	no
RCSD	18	5170941	18:5170941_C_T	T	C	0.1275	0.0267	1.856e-06	+++		P<5e-6	no
RCSD	2	206679054	2:206679054_A_ACCATCAAGGAATT	A	ACCATCAAGGAATT	0.2402	0.0504	1.883e-06	++?		P<5e-6	no
RCSD	2	82664362	2:82664362_T_C	T	C	0.2378	0.0503	2.266e-06	+++		P<5e-6	no
RCSD	18	5179422	18:5179422_G_GTA	G	GTA	-0.1245	0.0263	2.269e-06	---		P<5e-6	no
RCSD	1	24671637	1:24671637_T_C	T	C	0.1219	0.0262	3.376e-06	+++		P<5e-6	no
RCSD	18	5161461	18:5161461_C_T	T	C	0.1231	0.0266	3.789e-06	+++		P<5e-6	no
RCSD	2	82727009	2:82727009_T_A	A	T	-0.237	0.0515	4.214e-06	---		P<5e-6	no
RCSD	15	61005294	15:61005294_G_A	A	G	0.227	0.0495	4.578e-06	?++		P<5e-6	no
Varia	1	65716653	1:65716653_T_G	T	G	-0.1257	0.0257	1.014e-06	---	TMS/WEBIRTH/GNHS	P<5e-6	no
Varia	1	65715648	1:65715648_C_T	T	C	0.1251	0.0257	1.141e-06	+++		P<5e-6	no
Varia	11	91642689	11:91642689_A_G	A	G	-0.1992	0.0411	1.266e-06	---		P<5e-6	no
Varia	11	91644107	11:91644107_T_C	T	C	-0.1992	0.0411	1.266e-06	---		P<5e-6	no
Varia	11	91641293	11:91641293_G_A	A	G	0.1986	0.0411	1.379e-06	+++		P<5e-6	no
Varia	11	91641338	11:91641338_T_A	A	T	0.1986	0.0411	1.379e-06	+++		P<5e-6	no
Varia	11	91641339	11:91641339_A_T	A	T	-0.1986	0.0411	1.379e-06	---		P<5e-6	no
Varia	11	91641691	11:91641691_G_A	A	G	0.1986	0.0411	1.379e-06	+++		P<5e-6	no
Varia	17	57032240	17:57032240_CA_C	CA	C	-0.1374	0.0285	1.432e-06	---		P<5e-6	no
Varia	9	98145377	9:98145377_A_G	A	G	0.2174	0.0451	1.447e-06	+++		P<5e-6	no
Varia	11	91635658	11:91635658_C_T	T	C	0.1979	0.0411	1.457e-06	+++		P<5e-6	no
Varia	11	91635903	11:91635903_T_C	T	C	-0.1979	0.0411	1.457e-06	---		P<5e-6	no
Varia	1	65714118	1:65714118_G_T	T	G	0.1234	0.0257	1.575e-06	+++		P<5e-6	no
Varia	11	91637982	11:91637982_A_G	A	G	-0.1969	0.041	1.614e-06	---		P<5e-6	no
Varia	11	91638725	11:91638725_T_C	T	C	-0.1969	0.041	1.614e-06	---		P<5e-6	no
Varia	11	91636291	11:91636291_A_G	A	G	-0.1963	0.0411	1.756e-06	---		P<5e-6	no
Varia	11	91636797	11:91636797_A_G	A	G	-0.1963	0.0411	1.756e-06	---		P<5e-6	no
Varia	9	98150980	9:98150980_G_A	A	G	-0.2161	0.0452	1.77e-06	---		P<5e-6	no
Varia	7	103548338	7:103548338_C_A	A	C	0.1889	0.0397	1.934e-06	+++		P<5e-6	no
Varia	9	98163390	9:98163390_G_A	A	G	-0.2156	0.0453	1.934e-06	---		P<5e-6	no
Varia	9	98148107	9:98148107_G_A	A	G	-0.2152	0.0454	2.079e-06	---		P<5e-6	no
Varia	18	21965011	18:21965011_C_T	T	C	-0.1957	0.0416	2.502e-06	---		P<5e-6	no
Varia	16	75207152	16:75207152_G_GA	G	GA	-0.2698	0.0573	2.507e-06	?--		P<5e-6	no
Varia	9	98159404	9:98159404_G_T	T	G	-0.2134	0.0454	2.552e-06	---		P<5e-6	no
Varia	9	98153197	9:98153197_G_A	A	G	-0.2135	0.0454	2.573e-06	---		P<5e-6	no
Varia	11	91652047	11:91652047_T_C	T	C	-0.1931	0.0411	2.677e-06	---		P<5e-6	no
Varia	11	91653177	11:91653177_A_G	A	G	-0.1931	0.0411	2.677e-06	---		P<5e-6	no
Varia	11	91613039	11:91613039_A_G	A	G	-0.1729	0.0369	2.827e-06	---		P<5e-6	no
Varia	9	98162037	9:98162037_C_T	T	C	-0.211	0.0453	3.152e-06	---		P<5e-6	no
Varia	9	98167811	9:98167811_G_A	A	G	-0.2145	0.0462	3.446e-06	---		P<5e-6	no
Varia	9	98154815	9:98154815_A_G	A	G	0.215	0.0464	3.52e-06	+++		P<5e-6	no
Varia	8	25238462	8:25238462_G_A	A	G	0.1599	0.0345	3.57e-06	+++		P<5e-6	no
Varia	9	93372229	9:93372229_T_A	A	T	0.175	0.0379	3.829e-06	+++		P<5e-6	no
Varia	11	91643546	11:91643546_CAT_C	CAT	C	0.1821	0.0395	4e-06	+++		P<5e-6	no
Varia	16	6014416	16:6014416_A_C	A	C	-0.1701	0.0369	4.164e-06	---		P<5e-6	no
Varia	4	180778470	4:180778470_C_T	T	C	-0.1486	0.0323	4.361e-06	---		P<5e-6	no
Varia	4	180776412	4:180776412_T_C	T	C	0.148	0.0323	4.46e-06	+++		P<5e-6	no
Varia	4	180776662	4:180776662_C_T	T	C	-0.148	0.0323	4.46e-06	---		P<5e-6	no
Varia	13	60204504	13:60204504_G_A	A	G	0.1919	0.0419	4.73e-06	+++		P<5e-6	no
AUC-mean	9	107112576	9:107112576_G_A	A	G	-0.1601	0.0335	1.809e-06	---	TMS/WEBIRTH/GNHS	P<5e-6	no
AUC-mean	4	61320615	4:61320615_C_T	T	C	-0.1647	0.0345	1.839e-06	---		P<5e-6	no
AUC-mean	16	7041162	16:7041162_A_C	A	C	-0.241	0.0508	2.094e-06	---		P<5e-6	no
AUC-mean	9	107110248	9:107110248_GAGAT_G	G	GAGAT	-0.1759	0.0375	2.738e-06	---		P<5e-6	no
AUC-mean	4	61246592	4:61246592_CT_C	CT	C	-0.2147	0.0462	3.272e-06	---		P<5e-6	no
AUC-mean	13	19643832	13:19643832_A_G	A	G	-0.1643	0.0354	3.529e-06	---		P<5e-6	no
AUC-mean	9	107111697	9:107111697_G_A	A	G	-0.1589	0.0343	3.608e-06	---		P<5e-6	no
AUC-mean	13	19642785	13:19642785_T_C	T	C	-0.1637	0.0354	3.708e-06	---		P<5e-6	no
AUC-mean	4	61318014	4:61318014_G_T	T	G	-0.1598	0.0346	3.747e-06	---		P<5e-6	no
AUC-mean	6	159310535	6:159310535_G_A	A	G	0.1615	0.0352	4.335e-06	++?		P<5e-6	no
AUC-mean	1	68562768	1:68562768_A_C	A	C	0.1237	0.027	4.702e-06	+++		P<5e-6	no
AUC-mean	4	61319052	4:61319052_T_C	T	C	0.1951	0.0427	4.858e-06	+++		P<5e-6	no
AUC-mean	4	61319275	4:61319275_T_A	A	T	-0.1951	0.0427	4.858e-06	---		P<5e-6	no
AUC-mean	15	67384150	15:67384150_C_T	T	C	0.1169	0.0256	4.9e-06	+++		P<5e-6	no
HBGI	3	126118296	3:126118296_A_G	A	G	-0.2149	0.0395	5.199e-08	---	WEBIRTH/GNHS/HPP	P<5e-6	no
HBGI	14	20866691	14:20866691_A_C	A	C	-0.1726	0.0319	6.109e-08	--?		P<5e-6	no
HBGI	10	56382414	10:56382414_C_A	A	C	-0.0801	0.0154	1.915e-07	-+-		P<5e-6	no
HBGI	5	78000744	5:78000744_T_A	A	T	0.1167	0.0235	6.548e-07	+?+		P<5e-6	no
HBGI	5	78000745	5:78000745_A_T	A	T	-0.1167	0.0235	6.548e-07	-?-		P<5e-6	no
HBGI	5	78000746	5:78000746_T_A	A	T	0.1167	0.0235	6.548e-07	+?+		P<5e-6	no
HBGI	20	53475787	20:53475787_A_AAGAAAGAG	A	AAGAAAGAG	0.0753	0.0152	6.607e-07	+++		P<5e-6	no
HBGI	22	36130577	22:36130577_G_A	A	G	-0.1657	0.0334	7.007e-07	--?		P<5e-6	no
HBGI	14	20860073	14:20860073_G_A	A	G	0.154	0.0316	1.119e-06	++?		P<5e-6	no
HBGI	3	126132999	3:126132999_C_A	A	C	0.2186	0.0449	1.146e-06	+++		P<5e-6	no
HBGI	16	4281943	16:4281943_A_G	A	G	-0.3054	0.0637	1.644e-06	--?		P<5e-6	no
HBGI	16	4284117	16:4284117_C_T	T	C	0.3054	0.0637	1.644e-06	++?		P<5e-6	no
HBGI	22	36128450	22:36128450_A_G	A	G	0.1769	0.037	1.744e-06	++?		P<5e-6	no
HBGI	22	36130527	22:36130527_T_C	T	C	0.1762	0.037	1.892e-06	++?		P<5e-6	no
HBGI	22	36128085	22:36128085_A_G	A	G	0.1763	0.037	1.944e-06	++?		P<5e-6	no
HBGI	2	233553567	2:233553567_T_C	T	C	-0.0847	0.0178	1.989e-06	---		P<5e-6	no
HBGI	14	20871173	14:20871173_A_G	A	G	-0.1495	0.0316	2.277e-06	--?		P<5e-6	no
HBGI	16	4281389	16:4281389_A_T	A	T	-0.2994	0.0636	2.531e-06	--?		P<5e-6	no
HBGI	3	10869991	3:10869991_G_A	A	G	-0.0886	0.0189	2.652e-06	-+-		P<5e-6	no
HBGI	2	233552860	2:233552860_T_A	A	T	0.0867	0.0185	2.695e-06	+++		P<5e-6	no
HBGI	9	107110248	9:107110248_GAGAT_G	G	GAGAT	-0.1842	0.0394	3.018e-06	--?		P<5e-6	no
HBGI	7	15242202	7:15242202_T_G	T	G	-0.1165	0.025	3.077e-06	---		P<5e-6	no
HBGI	22	36132974	22:36132974_C_G	C	G	0.1547	0.0332	3.155e-06	++?		P<5e-6	no
HBGI	22	36113801	22:36113801_G_A	A	G	-0.0777	0.0167	3.199e-06	---		P<5e-6	no
HBGI	5	50572996	5:50572996_A_T	A	T	0.0713	0.0153	3.316e-06	+++		P<5e-6	no
HBGI	4	143290182	4:143290182_T_G	T	G	-0.3	0.0646	3.406e-06	--?		P<5e-6	no
HBGI	2	204878218	2:204878218_G_C	C	G	0.0906	0.0195	3.43e-06	-++		P<5e-6	no
HBGI	2	66915326	2:66915326_T_C	T	C	-0.1632	0.0352	3.516e-06	--?		P<5e-6	no
HBGI	22	36517054	22:36517054_C_T	T	C	0.0837	0.0181	3.755e-06	+++		P<5e-6	no
HBGI	3	66881606	3:66881606_C_T	T	C	0.0881	0.0191	4.029e-06	+++		P<5e-6	no
HBGI	22	36125264	22:36125264_T_G	T	G	0.1698	0.0369	4.074e-06	++?		P<5e-6	no
HBGI	22	36125586	22:36125586_T_G	T	G	0.1698	0.0369	4.074e-06	++?		P<5e-6	no
HBGI	22	36131201	22:36131201_C_G	C	G	0.1566	0.034	4.191e-06	++?		P<5e-6	no
HBGI	4	143254633	4:143254633_A_C	A	C	-0.3025	0.0657	4.203e-06	--?		P<5e-6	no
HBGI	2	178443762	2:178443762_C_T	T	C	-0.07	0.0152	4.287e-06	-+-		P<5e-6	no
HBGI	22	36126448	22:36126448_T_C	T	C	0.1681	0.0366	4.476e-06	++?		P<5e-6	no
LBGI	5	78000744	5:78000744_T_A	A	T	-0.1408	0.0232	1.314e-09	-?-	WEBIRTH/GNHS/HPP	P<5e-8 / 20	no
LBGI	5	78000745	5:78000745_A_T	A	T	0.1408	0.0232	1.314e-09	+?+		P<5e-8 / 20	no
LBGI	5	78000746	5:78000746_T_A	A	T	-0.1408	0.0232	1.314e-09	-?-		P<5e-8 / 20	no
LBGI	10	56382414	10:56382414_C_A	A	C	0.0888	0.0154	7.279e-09	+-+		P<5e-8	no
LBGI	10	4538110	10:4538110_A_T	A	T	-0.0973	0.0174	2.108e-08	---		P<5e-8	no
LBGI	10	4538111	10:4538111_T_A	A	T	0.0973	0.0174	2.108e-08	+++		P<5e-8	no
LBGI	4	176558515	4:176558515_A_G	A	G	-0.0945	0.0177	9.574e-08	---		P<5e-6	no
LBGI	4	176558945	4:176558945_TA_T	T	TA	0.0956	0.018	1.076e-07	+++		P<5e-6	no
LBGI	4	176558509	4:176558509_A_T	A	T	-0.0931	0.0181	2.859e-07	---		P<5e-6	no
LBGI	5	178692763	5:178692763_G_A	A	G	-0.1574	0.0315	5.572e-07	--?		P<5e-6	no
LBGI	5	175096367	5:175096367_CT_C	CT	C	0.0864	0.0176	8.752e-07	+++		P<5e-6	no
LBGI	5	178691482	5:178691482_G_GCC	G	GCC	0.1545	0.0316	1.04e-06	++?		P<5e-6	no
LBGI	10	131979761	10:131979761_G_T	T	G	0.1629	0.0337	1.326e-06	++?		P<5e-6	no
LBGI	21	33496823	21:33496823_T_C	T	C	-0.1458	0.0302	1.408e-06	--?		P<5e-6	no
LBGI	21	33496914	21:33496914_T_A	A	T	0.1458	0.0302	1.408e-06	++?		P<5e-6	no
LBGI	5	178692688	5:178692688_C_T	T	C	-0.1518	0.0316	1.597e-06	--?		P<5e-6	no
LBGI	4	176560091	4:176560091_G_T	T	G	0.0849	0.0177	1.709e-06	+++		P<5e-6	no
LBGI	2	63355520	2:63355520_T_A	A	T	-0.0727	0.0153	2.029e-06	---		P<5e-6	no
LBGI	21	33492547	21:33492547_C_T	T	C	0.1432	0.0303	2.253e-06	++?		P<5e-6	no
LBGI	13	27053692	13:27053692_CA_C	CA	C	0.1754	0.0372	2.344e-06	++?		P<5e-6	no
LBGI	5	178692090	5:178692090_C_G	C	G	0.1499	0.0318	2.346e-06	++?		P<5e-6	no
LBGI	5	178692226	5:178692226_G_C	C	G	-0.1499	0.0318	2.346e-06	--?		P<5e-6	no
LBGI	1	58239016	1:58239016_T_TAC	T	TAC	0.0728	0.0154	2.383e-06	+++		P<5e-6	no
LBGI	10	4538345	10:4538345_T_A	A	T	0.0861	0.0183	2.578e-06	+++		P<5e-6	no
LBGI	21	33493645	21:33493645_A_G	A	G	-0.1424	0.0303	2.65e-06	--?		P<5e-6	no
LBGI	13	27054232	13:27054232_G_A	A	G	-0.178	0.0379	2.712e-06	--?		P<5e-6	no
LBGI	2	63341711	2:63341711_T_A	A	T	-0.0759	0.0162	2.996e-06	---		P<5e-6	no
LBGI	5	178693083	5:178693083_C_T	T	C	-0.1482	0.0317	2.998e-06	--?		P<5e-6	no
LBGI	2	49249775	2:49249775_A_G	A	G	0.0751	0.0161	3.08e-06	+++		P<5e-6	no
LBGI	5	178692379	5:178692379_C_T	T	C	-0.148	0.0317	3.131e-06	--?		P<5e-6	no
LBGI	21	33489547	21:33489547_G_A	A	G	0.1409	0.0303	3.283e-06	++?		P<5e-6	no
LBGI	2	63375738	2:63375738_T_C	T	C	0.0693	0.0151	4.387e-06	+++		P<5e-6	no
LBGI	21	33488664	21:33488664_C_T	T	C	0.1392	0.0303	4.394e-06	++?		P<5e-6	no
LBGI	5	178692932	5:178692932_A_G	A	G	0.1454	0.0317	4.628e-06	++?		P<5e-6	no
LBGI	10	60203919	10:60203919_C_T	T	C	0.0717	0.0156	4.661e-06	+++		P<5e-6	no
LBGI	13	27053803	13:27053803_G_A	A	G	-0.1708	0.0374	4.874e-06	--?		P<5e-6	no
Abbreviations: CGM, continuous glucose monitoring; CHR, chromosome; SNP, single-nucleotide polymorphism; STD, standard deviation; SD, standard deviation; CV, coefficient of variation; TBR, time below range; TAR, time above range; AUC, area under the curve; LBGI, low blood glucose index; HBGI, high blood glucose index; IQR, interquartile range; MODD, mean of daily differences; RCSD, rate of change…

## Sheet: Supplementary Table S3
Supplementary Table S3. Genomic calibration metrics for GWAS of 20 CGM-derived traits across cohorts and meta-analysis
Traits	GNHS		WEBIRTH		TMS		Meta
	λGC	median χ2	λGC	median χ2	λGC	median χ2	λGC	median χ2
Mean	0.979	0.445	0.987	0.449	0.986	0.449	0.991	0.451
SD	0.98	0.446	0.982	0.447	0.983	0.447	0.976	0.444
CV	0.976	0.444	0.99	0.45	0.982	0.447	0.986	0.448
MAGE	0.985	0.448	0.986	0.449	0.985	0.448	0.983	0.447
MODD	0.998	0.454	0.988	0.45	0.982	0.447	0.983	0.447
TIR3.9-10	0.992	0.451	NA	NA	0.994	0.452	0.994	0.452
TBR<3.9	0.978	0.445	NA	NA	0.925	0.421	0.921	0.419
TBR<3.0	0.979	0.445	NA	NA	0.942	0.429	0.929	0.423
TAR>14.0	0.988	0.45	NA	NA	1.004	0.457	0.998	0.454
TAR>10.0	0.983	0.447	NA	NA	0.996	0.453	0.994	0.452
AUC>10	1.004	0.457	0.985	0.448	1.003	0.456	1.009	0.459
Hypoglycemia	0.971	0.442	0.981	0.446	0.928	0.422	0.926	0.421
Euglycemia	0.985	0.448	0.984	0.448	0.991	0.451	0.992	0.451
Hyperglycemia	0.981	0.446	0.985	0.448	0.987	0.449	0.989	0.45
IQR	0.981	0.446	0.984	0.447	0.982	0.447	0.977	0.445
RCSD	0.986	0.448	0.991	0.451	0.942	0.428	0.952	0.433
Varia	0.99	0.45	0.982	0.447	0.991	0.451	0.989	0.45
AUC-mean	0.979	0.445	0.987	0.449	0.986	0.449	0.986	0.448
HBGI	0.986	0.448	0.985	0.448	NA	NA	0.985	0.448
LBGI	0.976	0.444	0.981	0.446	NA	NA	0.987	0.449
FS_Mean	NA	NA	NA	NA	0.985	0.448	NA	NA
FS_SD	NA	NA	NA	NA	0.98	0.446	NA	NA
FS_CV	NA	NA	NA	NA	0.984	0.448	NA	NA
Genomic control inflation factors (λGC) and median chi-square statistics for genome-wide association analyses of 20 continuous glucose monitoring (CGM)-derived glycemic traits in the GNHS, WEBIRTH, and TMS cohorts, and in the trans-ancestry meta-analysis (Meta). Values are shown for each trait and analysis to summarise genomic calibration. NA denotes traits not analysed in a given cohort due to t…

## Sheet: Supplementary Table S4
Supplementary Table S4. Summary statistics of the 339 independent variants associated with the CGM-derived glycemic traits (p <5E-6) in the trans-ethnic meta-analyses
CGM-derived glycemic traits	CHR	SNP	BP	p	Allele1	Allele2	Effect	StdErr	Direction	Samplesize	Meta-cohort	Overlapped Gene	Annotation	Nearest Upstream Gene	Type of Nearest Upstream Gene	Nearest Downstream Gene	Type of Nearest Downstream Gene
Mean	5	5:78000744_T_A	78000744	4.67e-12	A	T	0.1586	0.0229	??++	7723	TMS/WEBIRTH/GNHS/HPP	LHFPL2	non-coding intronic	None	None	None	None
Mean	5	5:163755723_T_G	163755723	7.19e-12	T	G	0.1285	0.0187	+??+	7548		CTC-340A15.2	non-coding intronic	None	None	None	None
Mean	10	10:56382414_C_A	56382414	1.93e-10	A	C	-0.091	0.0143	++--	9599		PCDH15	intronic,non-coding intronic	None	None	None	None
Mean	10	10:4538110_A_T	4538110	8.14e-10	A	T	0.1003	0.0163	-+++	9599		None	None	RP11-34C15.2	lincRNA	RNU6-163P	snRNA
Mean	5	5:163755707_C_A	163755707	2.86e-09	A	C	-0.1003	0.0169	-??-	7548		CTC-340A15.2	non-coding intronic	None	None	None	None
Mean	1	1:27263812_G_A	27263812	3.6e-08	A	G	0.2846	0.0517	+??+	7492		NUDC	intronic	None	None	None	None
Mean	6	6:8254274_A_G	8254274	5.99e-08	A	G	0.1014	0.0187	+-?+	8601		None	None	EEF1E1	protein_coding	RP11-203H2.1	lincRNA
Mean	4	4:176558515_A_G	176558515	3.6e-07	A	G	0.0836	0.0164	++-+	9599		GPM6A	intronic,non-coding intronic	None	None	None	None
Mean	1	1:246165973_C_T	246165973	7.08e-07	T	C	-0.0737	0.0149	-+--	9599		SMYD3	non-coding intronic,intronic	None	None	None	None
Mean	3	3:22118711_C_G	22118711	8.08e-07	C	G	-0.1139	0.0231	-??-	7548		ZNF385D	non-coding intronic	None	None	None	None
Mean	16	16:47073475_C_CAAAACA	47073475	9.72e-07	CAAAACA	C	-0.2003	0.0409	-??-	7548		None	None	RP11-169E6.4	lincRNA	NETO2	protein_coding
Mean	4	4:138832377_A_G	138832377	1.38e-06	A	G	-0.0881	0.0183	-??-	7548		None	None	RP11-793B23.1	lincRNA	LINC00616	lincRNA
Mean	14	14:83888343_T_C	83888343	1.42e-06	T	C	-0.1229	0.0255	+---	9599		None	None	RNU7-51P	snRNA	RNU6ATAC28P	snRNA
Mean	13	13:19643832_A_G	19643832	1.47e-06	A	G	-0.1702	0.0353	---?	2874		None	None	PHF2P2	pseudogene	RNA5SP24	rRNA
Mean	14	14:78097856_C_G	78097856	1.85e-06	C	G	0.2571	0.0539	+??+	7548		None	None	SPTLC2	protein_coding	COX6CP11	pseudogene
Mean	7	7:69469156_A_T	69469156	2.1e-06	A	T	-0.2203	0.0464	+??-	7548		AUTS2	intronic,non-coding intronic	None	None	None	None
Mean	4	4:61320615_C_T	61320615	2.24e-06	T	C	-0.1622	0.0343	---?	2874		None	None	RNU6-1325P	snRNA	AC095061.1	miRNA
Mean	6	6:159310535_G_A	159310535	2.39e-06	A	G	0.1643	0.0348	+?+?	1821		C6orf99	intronic	None	None	None	None
Mean	22	22:36102668_A_G	36102668	2.59e-06	A	G	0.0715	0.0152	++++	9599		None	None	MRPS16P3	pseudogene	APOL5	protein_coding
Mean	1	1:6360982_C_T	6360982	2.63e-06	T	C	0.3531	0.0752	+??+	7548		ACOT7	intronic	None	None	None	None
Mean	9	9:107112576_G_A	107112576	2.67e-06	A	G	-0.1572	0.0335	---?	2874		None	None	RP11-217O12.1	pseudogene	OR13F1	protein_coding
Mean	17	17:64802544_C_T	64802544	2.79e-06	T	C	0.0705	0.015	++++	9599		PRKCA	3utr	None	None	None	None
Mean	16	16:7041162_A_C	7041162	3.83e-06	A	C	-0.2336	0.0505	---?	2874		RBFOX1	non-coding intronic,intronic	None	None	None	None
Mean	2	2:63375738_T_C	63375738	3.86e-06	T	C	-0.0655	0.0142	+---	9599		WDPCP	intronic,non-coding intronic	None	None	None	None
Mean	3	3:187753123_G_A	187753123	4.26e-06	A	G	0.0909	0.0198	+??+	7548		None	None	RP11-132N15.1	lincRNA	RP11-430L16.1	lincRNA
Mean	3	3:15432014_C_T	15432014	4.8e-06	T	C	-0.1036	0.0227	-??-	7548		METTL6	non-coding intronic,intronic	None	None	None	None
TAR>10.0	16	16:51299518_G_A	51299518	7.92e-08	A	G	0.3639	0.0678	++	1821	TMS/GNHS	None	None	AC137527.2	pseudogene	UNGP1	pseudogene
TAR>10.0	18	18:21965011_C_T	21965011	1.66e-07	T	C	-0.2535	0.0484	--	1821		OSBPL1A	non-coding intronic,intronic	None	None	None	None
TAR>10.0	12	12:82548450_A_T	82548450	1.72e-07	A	T	-0.2095	0.0401	--	1821		None	None	RP11-362A1.2	pseudogene	CCDC59	protein_coding
TAR>10.0	11	11:91635658_C_T	91635658	2.65e-07	T	C	0.2742	0.0533	++	1821		None	None	RP11-201M22.1	lincRNA	TUBB4BP4	pseudogene
TAR>10.0	1	1:204113692_T_A	204113692	6.03e-07	A	T	0.283	0.0567	++	1821		ETNK2	non-coding intronic,intronic	None	None	None	None
TAR>10.0	18	18:50168706_G_A	50168706	1.08e-06	A	G	0.3875	0.0795	++	1821		DCC	intronic	None	None	None	None
TAR>10.0	15	15:32177396_CT_C	32177396	1.36e-06	CT	C	0.1516	0.0314	++	1821		None	None	OTUD7A	protein_coding	SNORA18	snoRNA
TAR>10.0	5	5:30567263_C_T	30567263	2.38e-06	T	C	0.3174	0.0673	++	1821		None	None	RP11-136H13.2	pseudogene	RPL19P11	pseudogene
TAR>10.0	16	16:82482705_C_A	82482705	3.02e-06	A	C	-0.1503	0.0322	--	1821		None	None	RP11-481E4.1	pseudogene	snoU13	snoRNA
TAR>10.0	13	13:97488116_G_C	97488116	3.65e-06	C	G	0.2008	0.0434	++	1821		None	None	HS6ST3	protein_coding	HSP90AB6P	pseudogene
TAR>10.0	13	13:60204504_G_A	60204504	4.49e-06	A	G	0.2553	0.0556	++	1821		None	None	RNU7-88P	snRNA	DIAPH3	protein_coding
TAR>10.0	19	19:960363_C_T	960363	4.5e-06	T	C	-0.2142	0.0467	--	1821		ARID3A	intronic,non-coding intronic	None	None	None	None
TAR>10.0	9	9:93372229_T_A	93372229	4.81e-06	A	T	0.2274	0.0497	++	1821		DIRAS2	3utr	None	None	None	None
AUC>10.0	2	2:66915326_T_C	66915326	1.59e-07	T	C	-0.1721	0.0328	---	2874	TMS/WEBIRTH/GNHS	AC007392.3	non-coding intronic,5upstream	None	None	None	None
AUC>10.0	18	18:50168706_G_A	50168706	4.29e-07	A	G	0.3899	0.0771	++?	1876		DCC	intronic	None	None	None	None
AUC>10.0	17	17:33985301_C_CT	33985301	4.53e-07	CT	C	-0.213	0.0422	---	2974		AP2B1	3downstream,intronic,non-coding intronic	None	None	None	None
AUC>10.0	9	9:7022637_CTT_C	7022637	7.19e-07	CTT	C	-0.2537	0.0512	---	2874		KDM4C	intronic	None	None	None	None
AUC>10.0	11	11:21589622_C_G	21589622	8.61e-07	C	G	-0.3201	0.0651	?--	2051		NELL1	non-coding intronic,intronic	None	None	None	None
AUC>10.0	11	11:86876550_T_G	86876550	1e-06	T	G	-0.1627	0.0333	---	2874		TMEM135	intronic	None	None	None	None
AUC>10.0	16	16:7041162_A_C	7041162	1.11e-06	A	C	-0.2454	0.0504	---	2874		RBFOX1	non-coding intronic,intronic	None	None	None	None
AUC>10.0	1	1:160146803_A_G	160146803	1.42e-06	A	G	0.1732	0.0359	+++	2874		ATP1A4	5upstream,intronic,non-coding intronic	None	None	None	None
AUC>10.0	3	3:17533933_CT_C	17533933	1.42e-06	CT	C	-0.2687	0.0557	---	2874		TBC1D5	non-coding intronic,intronic	None	None	None	None
AUC>10.0	5	5:30567263_C_T	30567263	1.87e-06	T	C	0.2559	0.0537	+++	2874		None	None	RP11-136H13.2	pseudogene	RPL19P11	pseudogene
AUC>10.0	8	8:120666496_CTATAT_C	120666496	2.02e-06	CTATAT	C	-0.2815	0.0592	-?-	1821		ENPP2	intronic	None	None	None	None
AUC>10.0	9	9:93353615_A_C	93353615	2.22e-06	A	C	-0.1773	0.0375	---	2874		None	None	RP11-555F9.2	lincRNA	DIRAS2	protein_coding
AUC>10.0	4	4:74875713_T_C	74875713	2.3e-06	T	C	0.1575	0.0333	+++	2874		None	None	CXCL5	protein_coding	RN7SL218P	misc_RNA
AUC>10.0	10	10:6113782_C_T	6113782	2.5e-06	T	C	0.1311	0.0278	+++	2874		RP11-414H17.2	non-coding	None	None	None	None
AUC>10.0	4	4:8221664_C_T	8221664	3.19e-06	T	C	0.1879	0.0403	+++	2874		SH3TC1	non-coding intronic,3downstream,intronic	None	None	None	None
AUC>10.0	10	10:4611387_A_T	4611387	4.05e-06	A	T	0.1709	0.0371	+++	2874		None	None	RNU6-163P	snRNA	LINC00704	lincRNA
AUC>10.0	2	2:110785634_A_G	110785634	4.17e-06	A	G	0.3375	0.0733	+?+	1821		None	None	AC013268.4	pseudogene	MIR4267	miRNA
AUC>10.0	11	11:32797470_T_C	32797470	4.21e-06	T	C	-0.3191	0.0693	-?-	1821		CCDC73	non-coding intronic,intronic	None	None	None	None
AUC>10.0	17	17:79002520_C_T	79002520	4.64e-06	T	C	0.2012	0.0439	+++	2874		None	None	CTD-2561B21.10	lincRNA	BAIAP2-AS1	lincRNA
Hypoglycemia	10	10:56382414_C_A	56382414	6.98e-11	A	C	0.095	0.0146	+-++	9618	TMS/WEBIRTH/GNHS/HPP	PCDH15	intronic,non-coding intronic	None	None	None	None
Hypoglycemia	5	5:163755737_C_A	163755737	1.81e-09	A	C	0.0975	0.0162	+??+	7567		CTC-340A15.2	non-coding intronic	None	None	None	None
Hypoglycemia	5	5:163756159_T_G	163756159	4.68e-09	T	G	-0.12	0.0205	+??-	7567		CTC-340A15.2	non-coding intronic	None	None	None	None
Hypoglycemia	5	5:78000744_T_A	78000744	5.87e-09	A	T	-0.1342	0.0231	??--	7723		LHFPL2	non-coding intronic	None	None	None	None
Hypoglycemia	8	8:36553410_GAAAGAAAGAAAGAAAGAAA_G	36553410	3.62e-07	G	GAAAGAAAGAAAGAAAGAAA	0.1688	0.0332	+??+	7567		RP11-962G15.1	non-coding intronic	None	None	None	None
Hypoglycemia	4	4:114215155_C_G	114215155	4.43e-07	C	G	-0.1154	0.0229	--?-	8620		ANK2	non-coding intronic,intronic	None	None	None	None
Hypoglycemia	13	13:114539819_G_A	114539819	7.03e-07	A	G	-0.3228	0.0651	-?-?	1821		GAS6-AS1	non-coding intronic	None	None	None	None
Hypoglycemia	9	9:134565116_G_A	134565116	8.45e-07	A	G	0.1808	0.0367	+++?	2874		RAPGEF1	intronic	None	None	None	None
Hypoglycemia	9	9:102901705_C_T	102901705	1.28e-06	T	C	0.2169	0.0448	+??+	7567		INVS	non-coding intronic,intronic	None	None	None	None
Hypoglycemia	6	6:159480134_G_GA	159480134	1.37e-06	G	GA	-0.2983	0.0618	--??	1876		RP1-111C20.4	non-coding intronic	None	None	None	None
Hypoglycemia	5	5:178694400_T_C	178694400	1.57e-06	T	C	0.1312	0.0273	+++?	2874		ADAMTS2	intronic	None	None	None	None
Hypoglycemia	11	11:130280986_A_G	130280986	1.62e-06	A	G	-0.3423	0.0714	-?-?	1821		ADAMTS8	non-coding intronic,intronic	None	None	None	None
Hypoglycemia	10	10:60225935_A_G	60225935	1.89e-06	A	G	-0.0753	0.0158	----	9618		None	None	TFAM	protein_coding	BICC1	protein_coding
Hypoglycemia	4	4:141735407_A_G	141735407	1.92e-06	A	G	-0.0729	0.0153	----	9618		None	None	Y_RNA	misc_RNA	RNF150	protein_coding
Hypoglycemia	1	1:217217326_A_T	217217326	1.95e-06	A	T	0.1342	0.0282	+++?	2874		ESRRG	intronic,non-coding intronic	None	None	None	None
Hypoglycemia	19	19:41863777_A_C	41863777	2.8e-06	A	C	0.137	0.0293	+++?	2874		CTC-435M10.3	non-coding intronic	None	None	None	None
Hypoglycemia	1	1:41992662_C_T	41992662	2.82e-06	T	C	0.2072	0.0442	+??+	7567		HIVEP3	non-coding intronic,intronic	None	None	None	None
Hypoglycemia	8	8:36774263_CTG_C	36774263	3.15e-06	CTG	C	-0.3334	0.0715	-??-	7567		KCNU1	intronic	None	None	None	None
Hypoglycemia	12	12:117647944_ATT_A	117647944	3.18e-06	A	ATT	0.1317	0.0283	+++?	2874		NOS1	3utr	None	None	None	None
Hypoglycemia	5	5:175096367_CT_C	175096367	3.46e-06	CT	C	0.0785	0.0169	++++	9618		HRH2	intronic	None	None	None	None
Hypoglycemia	2	2:48928533_C_G	48928533	3.6e-06	C	G	-0.0806	0.0174	----	9618		STON1-GTF2A1L	intronic	None	None	None	None
Hypoglycemia	16	16:50508185_A_G	50508185	3.65e-06	A	G	-0.3121	0.0674	-??-	7567		None	None	RP11-21B23.3	lincRNA	SNORD112	snoRNA
Hypoglycemia	6	6:8254274_A_G	8254274	3.9e-06	A	G	-0.0873	0.0189	--?-	8601		None	None	EEF1E1	protein_coding	RP11-203H2.1	lincRNA
Hypoglycemia	2	2:85534392_T_C	85534392	4.26e-06	T	C	-0.2836	0.0617	-?-?	1821		TCF7L1	intronic	None	None	None	None
Hypoglycemia	5	5:3129159_T_A	3129159	4.39e-06	A	T	-0.2261	0.0492	-??-	7567		None	None	RP11-35O7.1	lincRNA	CTD-2029E14.1	lincRNA
Hypoglycemia	17	17:79271355_G_A	79271355	4.41e-06	A	G	0.3143	0.0685	+?+?	1821		None	None	SLC38A10	protein_coding	LINC00482	lincRNA
Hypoglycemia	17	17:66144075_C_A	66144075	4.68e-06	A	C	0.1448	0.0316	+??+	7567		LRRC37A16P	5upstream,non-coding intronic	None	None	None	None
Hypoglycemia	9	9:125060891_T_C	125060891	4.82e-06	T	C	-0.2478	0.0542	---?	2874		MRRF	intronic	None	None	None	None
Euglycemia	5	5:478440_G_A	478440	2.42e-07	G	A	-0.0745	0.0144	----	9550	TMS/WEBIRTH/GNHS/HPP	CTD-2228K2.7	3downstream,non-coding intronic,non-coding	None	None	None	None
Euglycemia	3	3:156233605_CT_C	156233605	4.87e-07	C	CT	0.18	0.0358	+++?	2874		KCNAB1	3downstream,non-coding intronic,intronic	None	None	None	None
Euglycemia	9	9:116360971_C_G	116360971	6.71e-07	G	C	-0.0935	0.0188	-??-	7499		None	None	RGS3	protein_coding	RP11-168K11.3	lincRNA
Euglycemia	11	11:71305139_G_A	71305139	1.05e-06	G	A	0.2597	0.0532	+++?	2874		KRTAP5-11	non-coding intronic	None	None	None	None
Euglycemia	3	3:46423928_T_A	46423928	1.23e-06	T	A	0.1033	0.0213	++++	9550		RP11-24F11.2	non-coding intronic	None	None	None	None
Euglycemia	6	6:94885018_A_G	94885018	1.69e-06	G	A	-0.0975	0.0204	----	9550		RP3-463P15.1	non-coding intronic	None	None	None	None
Euglycemia	2	2:161778120_T_A	161778120	3.03e-06	T	A	-0.1677	0.0359	-??-	7499		None	None	RN7SL423P	misc_RNA	AC009313.2	pseudogene
Euglycemia	6	6:83226214_G_A	83226214	3.03e-06	G	A	-0.0721	0.0154	----	9550		None	None	TPBG	protein_coding	UBE3D	protein_coding
Euglycemia	19	19:29508124_G_A	29508124	3.26e-06	G	A	0.0682	0.0146	++++	9550		None	None	CTD-2081K17.2	lincRNA	UQCRFS1	protein_coding
Euglycemia	9	9:134503730_C_G	134503730	4.07e-06	G	C	0.139	0.0302	+++?	2874		RAPGEF1	non-coding intronic,intronic	None	None	None	None
Euglycemia	4	4:41517358_T_C	41517358	4.18e-06	C	T	-0.1295	0.0281	---?	2874		LIMCH1	non-coding intronic,intronic	None	None	None	None
Euglycemia	8	8:65002958_T_A	65002958	4.33e-06	T	A	-0.1882	0.041	--??	1876		RP11-32K4.1	non-coding intronic	None	None	None	None
Euglycemia	8	8:15932442_G_C	15932442	4.44e-06	G	C	0.1344	0.0293	+++?	2874		None	None	RP11-77B22.2	lincRNA	MSR1	protein_coding
Hyperglycemia	1	1:27263812_G_A	27263812	1.9e-09	A	G	0.3114	0.0518	+??+	7492	TMS/WEBIRTH/GNHS/HPP	NUDC	intronic	None	None	None	None
Hyperglycemia	5	5:163755719_A_G	163755719	2.07e-08	A	G	0.1059	0.0189	+??+	7548		CTC-340A15.2	non-coding intronic	None	None	None	None
Hyperglycemia	4	4:170744307_CT_C	170744307	1.14e-07	CT	C	0.1111	0.021	+-?+	8545		None	None	PTGES3P3	pseudogene	RP11-205M3.1	pseudogene
Hyperglycemia	13	13:51577069_T_A	51577069	1.9e-07	A	T	0.0857	0.0165	+--+	9543		GUCY1B2	non-coding intronic,3downstream	None	None	None	None
Hyperglycemia	4	4:83559210_C_A	83559210	1.03e-06	A	C	-0.184	0.0376	-??-	7492		SCD5	intronic	None	None	None	None
Hyperglycemia	5	5:78000744_T_A	78000744	1.84e-06	A	T	0.1101	0.0231	??++	7723		LHFPL2	non-coding intronic	None	None	None	None
Hyperglycemia	2	2:233553567_T_C	233553567	1.91e-06	T	C	-0.081	0.017	----	9543		None	None	EFHD1	protein_coding	GIGYF2	protein_coding
Hyperglycemia	14	14:40334302_A_G	40334302	2.01e-06	A	G	0.0699	0.0147	++++	9543		None	None	RP11-111A21.1	lincRNA	RP11-662J14.1	lincRNA
Hyperglycemia	1	1:68552116_C_G	68552116	2.31e-06	C	G	0.1255	0.0266	+++?	2874		GNG12-AS1	non-coding intronic	None	None	None	None
Hyperglycemia	12	12:68633003_C_A	68633003	2.35e-06	A	C	-0.1345	0.0285	---?	2874		None	None	IFNG-AS1	antisense	IL22	protein_coding
Hyperglycemia	1	1:238952309_A_G	238952309	2.41e-06	A	G	0.0908	0.0193	++++	9543		None	None	MIPEPP2	pseudogene	RP11-307O1.1	pseudogene
Hyperglycemia	14	14:20866691_A_C	20866691	2.45e-06	A	C	-0.1259	0.0267	---?	2874		TEP1	intronic	None	None	None	None
Hyperglycemia	10	10:68587424_T_C	68587424	2.66e-06	T	C	-0.139	0.0296	-??-	7492		CTNNA3	intronic	None	None	None	None
Hyperglycemia	10	10:26867795_C_T	26867795	2.88e-06	T	C	0.0899	0.0192	+-++	9543		RP11-128B16.3	non-coding	None	None	None	None
Hyperglycemia	5	5:176572625_A_G	176572625	2.91e-06	A	G	-0.2819	0.0603	-??-	7492		NSD1	intronic	None	None	None	None
Hyperglycemia	8	8:78055426_A_G	78055426	2.95e-06	A	G	-0.1259	0.0269	----	9543		None	None	HIGD1AP18	pseudogene	AC105242.1	miRNA
Hyperglycemia	9	9:123225926_T_C	123225926	2.99e-06	T	C	-0.1766	0.0378	---?	2874		CDK5RAP2	intronic,non-coding intronic	None	None	None	None
Hyperglycemia	1	1:197826672_T_G	197826672	3.44e-06	T	G	0.0674	0.0145	++++	9543		None	None	DENND1B	protein_coding	C1orf53	protein_coding
Hyperglycemia	18	18:29379739_C_CA	29379739	4.03e-06	CA	C	-0.0888	0.0193	----	9543		None	None	SLC25A52	protein_coding	TRAPPC8	protein_coding
Hyperglycemia	2	2:197630607_A_G	197630607	4.08e-06	A	G	-0.1931	0.0419	-??-	7492		GTF3C3	non-coding intronic,intronic	None	None	None	None
Hyperglycemia	1	1:47340148_C_T	47340148	4.17e-06	T	C	-0.0817	0.0178	----	9543		CYP4Z2P	non-coding intronic	None	None	None	None
Hyperglycemia	6	6:18191130_C_CA	18191130	4.2e-06	CA	C	0.1867	0.0406	+??+	7492		KDM1B	intronic	None	None	None	None
Hyperglycemia	6	6:155894606_T_C	155894606	4.25e-06	T	C	-0.2571	0.0559	--?-	8545		None	None	NOX3	protein_coding	RNU7-152P	snRNA
IQR	14	14:103560661_C_G	103560661	2.87e-07	C	G	-0.2606	0.0508	-??-	7499	TMS/WEBIRTH/GNHS/HPP	None	None	CDC42BPB	protein_coding	RP11-736N17.8	sense_overlapping
IQR	1	1:238365699_A_G	238365699	6.86e-07	A	G	-0.1034	0.0208	----	9550		None	None	YWHAQP9	pseudogene	RP11-136B18.1	pseudogene
IQR	1	1:12660420_T_C	12660420	6.87e-07	T	C	0.1338	0.0269	+++?	2874		DHRS3	intronic,non-coding intronic	None	None	None	None
IQR	8	8:98168814_T_C	98168814	1.04e-06	T	C	-0.076	0.0156	----	9550		None	None	CPQ	protein_coding	KB-1000E4.2	lincRNA
IQR	6	6:55760490_G_A	55760490	1.06e-06	A	G	0.257	0.0527	+??+	7499		None	None	BMP5	protein_coding	NPM1P36	pseudogene
IQR	2	2:21319301_T_A	21319301	1.14e-06	A	T	0.1066	0.0219	++++	9550		None	None	APOB	protein_coding	TDRD15	protein_coding
IQR	2	2:197317809_G_A	197317809	2.06e-06	A	G	0.132	0.0278	++++	9550		HECW2	intronic	None	None	None	None
IQR	9	9:135344611_A_G	135344611	2.13e-06	A	G	0.0724	0.0153	++++	9550		C9orf171	intronic	None	None	None	None
IQR	4	4:163086284_A_T	163086284	2.21e-06	A	T	-0.0692	0.0146	--+-	9550		None	None	FSTL5	protein_coding	MTHFD2P4	pseudogene
IQR	1	1:187770120_C_T	187770120	2.77e-06	T	C	0.1232	0.0263	+++?	2874		None	None	RP5-925F19.1	pseudogene	RP11-134C1.1	pseudogene
IQR	6	6:148508517_C_T	148508517	2.78e-06	T	C	0.1252	0.0267	+++?	2874		None	None	RP11-631F7.2	lincRNA	RP11-631F7.1	antisense
IQR	7	7:25261227_G_C	25261227	3.4e-06	C	G	0.0694	0.015	++++	9550		None	None	AC004129.9	pseudogene	NPVF	protein_coding
IQR	2	2:214911793_T_G	214911793	3.57e-06	T	G	-0.0831	0.0179	-??-	7499		SPAG16	non-coding intronic,intronic	None	None	None	None
IQR	9	9:133428110_A_G	133428110	4.01e-06	A	G	-0.0669	0.0145	----	9550		None	None	ASS1	protein_coding	FUBP3	protein_coding
IQR	12	12:92423857_C_T	92423857	4.24e-06	T	C	0.1521	0.0331	+++?	2874		C12orf79	5upstream,non-coding intronic,intronic	None	None	None	None
IQR	20	20:3780857_T_TGGACTGGAGACCTGGTGCTAG	3780857	4.31e-06	T	TGGACTGGAGACCTGGTGCTAG	0.065	0.0141	++-+	9550		CDC25B	5upstream,intronic,non-coding intronic	None	None	None	None
IQR	2	2:75820691_C_T	75820691	4.33e-06	T	C	0.1537	0.0334	+++?	2874		None	None	EVA1A	protein_coding	AC005034.2	pseudogene
IQR	14	14:103557955_C_G	103557955	4.41e-06	C	G	-0.2429	0.0529	??--	7674		None	None	CDC42BPB	protein_coding	RP11-736N17.8	sense_overlapping
IQR	7	7:85000858_T_C	85000858	4.63e-06	T	C	0.128	0.0279	+++?	2874		None	None	SEMA3D	protein_coding	AC073958.2	pseudogene
RCSD	1	1:236671642_A_G	236671642	1.79e-07	A	G	-0.3089	0.0592	---	1821	TMS/WEBIRTH/GNHS	None	None	EDARADD	protein_coding	LGALS8	protein_coding
RCSD	18	18:5177966_C_T	5177966	2.56e-07	T	C	0.1372	0.0266	+++	1821		C18orf42	intronic	None	None	None	None
RCSD	15	15:67418205_G_A	67418205	5.2e-07	A	G	0.1763	0.0351	+++	1821		SMAD3	non-coding intronic,5utr,intronic	None	None	None	None
RCSD	7	7:87049119_C_A	87049119	1.38e-06	A	C	0.2431	0.0504	+?+	1821		ABCB4	intronic	None	None	None	None
RCSD	15	15:39205468_C_T	39205468	1.62e-06	T	C	0.2596	0.0541	+++	1821		RP11-624L4.1	non-coding intronic	None	None	None	None
RCSD	2	2:206679054_A_ACCATCAAGGAATT	206679054	1.88e-06	A	ACCATCAAGGAATT	0.2402	0.0504	++?	1876		None	None	NRP2	protein_coding	RN7SKP178	misc_RNA
RCSD	2	2:82664362_T_C	82664362	2.27e-06	T	C	0.2378	0.0503	+++	1821		None	None	Y_RNA	misc_RNA	AC010105.1	lincRNA
RCSD	1	1:24671637_T_C	24671637	3.38e-06	T	C	0.1219	0.0262	+++	2874		GRHL3	3downstream,intronic	None	None	None	None
RCSD	15	15:61005294_G_A	61005294	4.58e-06	A	G	0.227	0.0495	?++	2051		RORA	non-coding intronic,intronic	None	None	None	None
RCSD	1	1:65716653_T_G	65716653	1.01e-06	T	G	-0.1257	0.0257	---	2874		DNAJC6	non-coding intronic	None	None	None	None
Varia	11	11:91642689_A_G	91642689	1.27e-06	A	G	-0.1992	0.0411	---	1821	TMS/WEBIRTH/GNHS	None	None	RP11-201M22.1	lincRNA	TUBB4BP4	pseudogene
Varia	17	17:57032240_CA_C	57032240	1.43e-06	CA	C	-0.1374	0.0285	---	2874		PPM1E	intronic	None	None	None	None
Varia	9	9:98145377_A_G	98145377	1.45e-06	A	G	0.2174	0.0451	+++	2874		None	None	FANCC	protein_coding	RP11-435O5.7	lincRNA
Varia	7	7:103548338_C_A	103548338	1.93e-06	A	C	0.1889	0.0397	+++	2874		RELN	intronic	None	None	None	None
Varia	18	18:21965011_C_T	21965011	2.5e-06	T	C	-0.1957	0.0416	---	1821		OSBPL1A	non-coding intronic,intronic	None	None	None	None
Varia	16	16:75207152_G_GA	75207152	2.51e-06	G	GA	-0.2698	0.0573	?--	2051		None	None	ZFP1	protein_coding	RP11-331F4.1	pseudogene
Varia	8	8:25238462_G_A	25238462	3.57e-06	A	G	0.1599	0.0345	+++	2874		DOCK5	intronic	None	None	None	None
Varia	9	9:93372229_T_A	93372229	3.83e-06	A	T	0.175	0.0379	+++	2874		DIRAS2	3utr	None	None	None	None
Varia	16	16:6014416_A_C	6014416	4.16e-06	A	C	-0.1701	0.0369	---	2874		RP11-420N3.2	non-coding intronic	None	None	None	None
Varia	4	4:180778470_C_T	180778470	4.36e-06	T	C	-0.1486	0.0323	---	2874		RP11-774G5.1	non-coding intronic	None	None	None	None
Varia	13	13:60204504_G_A	60204504	4.73e-06	A	G	0.1919	0.0419	+++	1821		None	None	RNU7-88P	snRNA	DIAPH3	protein_coding
AUC-mean	9	9:107112576_G_A	107112576	1.81e-06	A	G	-0.1601	0.0335	---	2874	TMS/WEBIRTH/GNHS	None	None	RP11-217O12.1	pseudogene	OR13F1	protein_coding
AUC-mean	4	4:61320615_C_T	61320615	1.84e-06	T	C	-0.1647	0.0345	---	2874		None	None	RNU6-1325P	snRNA	AC095061.1	miRNA
AUC-mean	16	16:7041162_A_C	7041162	2.09e-06	A	C	-0.241	0.0508	---	2874		RBFOX1	non-coding intronic,intronic	None	None	None	None
AUC-mean	13	13:19643832_A_G	19643832	3.53e-06	A	G	-0.1643	0.0354	---	2874		None	None	PHF2P2	pseudogene	RNA5SP24	rRNA
AUC-mean	6	6:159310535_G_A	159310535	4.34e-06	A	G	0.1615	0.0352	++?	1821		C6orf99	intronic	None	None	None	None
AUC-mean	1	1:68562768_A_C	68562768	4.7e-06	A	C	0.1237	0.027	+++	2874		GNG12-AS1	non-coding intronic	None	None	None	None
AUC-mean	15	15:67384150_C_T	67384150	4.9e-06	T	C	0.1169	0.0256	+++	2874		SMAD3	intronic,non-coding intronic	None	None	None	None
HBGI	3	3:126118296_A_G	126118296	5.2e-08	A	G	-0.2149	0.0395	---	8544	WEBIRTH/GNHS/HPP	CCDC37	non-coding intronic,intronic	None	None	None	None
HBGI	14	14:20866691_A_C	20866691	6.11e-08	A	C	-0.1726	0.0319	--?	2051		TEP1	intronic	None	None	None	None
HBGI	10	10:56382414_C_A	56382414	1.92e-07	A	C	-0.0801	0.0154	-+-	8544		PCDH15	intronic,non-coding intronic	None	None	None	None
HBGI	5	5:78000744_T_A	78000744	6.55e-07	A	T	0.1167	0.0235	+?+	7685		LHFPL2	non-coding intronic	None	None	None	None
HBGI	20	20:53475787_A_AAGAAAGAG	53475787	6.61e-07	A	AAGAAAGAG	0.0753	0.0152	+++	8544		None	None	DOK5	protein_coding	RNU4ATAC7P	snRNA
HBGI	22	22:36130577_G_A	36130577	7.01e-07	A	G	-0.1657	0.0334	--?	2051		None	None	APOL5	protein_coding	RBFOX2	protein_coding
HBGI	16	16:4281943_A_G	4281943	1.64e-06	A	G	-0.3054	0.0637	--?	2051		SRL	intronic	None	None	None	None
HBGI	2	2:233553567_T_C	233553567	1.99e-06	T	C	-0.0847	0.0178	---	8544		None	None	EFHD1	protein_coding	GIGYF2	protein_coding
HBGI	3	3:10869991_G_A	10869991	2.65e-06	A	G	-0.0886	0.0189	-+-	8544		SLC6A11	intronic	None	None	None	None
HBGI	9	9:107110248_GAGAT_G	107110248	3.02e-06	G	GAGAT	-0.1842	0.0394	--?	2051		None	None	RP11-217O12.1	pseudogene	OR13F1	protein_coding
HBGI	7	7:15242202_T_G	15242202	3.08e-06	T	G	-0.1165	0.025	---	8544		AGMO	intronic	None	None	None	None
HBGI	5	5:50572996_A_T	50572996	3.32e-06	A	T	0.0713	0.0153	+++	8544		None	None	CTD-2312P21.1	pseudogene	snoU13	snoRNA
HBGI	4	4:143290182_T_G	143290182	3.41e-06	T	G	-0.3	0.0646	--?	2051		INPP4B	intronic	None	None	None	None
HBGI	2	2:204878218_G_C	204878218	3.43e-06	C	G	0.0906	0.0195	-++	8544		None	None	ICOS	protein_coding	AC009965.1	pseudogene
HBGI	2	2:66915326_T_C	66915326	3.52e-06	T	C	-0.1632	0.0352	--?	2051		AC007392.3	non-coding intronic,5upstream	None	None	None	None
HBGI	22	22:36517054_C_T	36517054	3.76e-06	T	C	0.0837	0.0181	+++	8544		None	None	RBFOX2	protein_coding	APOL3	protein_coding
HBGI	3	3:66881606_C_T	66881606	4.03e-06	T	C	0.0881	0.0191	+++	8544		None	None	RPL21P41	pseudogene	KBTBD8	protein_coding
HBGI	2	2:178443762_C_T	178443762	4.29e-06	T	C	-0.07	0.0152	-+-	8544		None	None	TTC30B	protein_coding	AC073834.3	antisense
SD	2	2:21319301_T_A	21319301	1.63e-07	A	T	0.1149	0.0219	++++	9557	TMS/WEBIRTH/GNHS/HPP	None	None	APOB	protein_coding	TDRD15	protein_coding
SD	11	11:122482267_T_C	122482267	2.99e-07	T	C	-0.1157	0.0226	----	9557		None	None	RNU6-592P	snRNA	GLULP3	pseudogene
SD	2	2:197630607_A_G	197630607	5.05e-07	A	G	-0.2118	0.0422	-??-	7506		GTF3C3	non-coding intronic,intronic	None	None	None	None
SD	2	2:175207451_A_G	175207451	6.52e-07	A	G	-0.221	0.0444	-??-	7506		None	None	SP9	protein_coding	CIR1	protein_coding
SD	14	14:20866691_A_C	20866691	1.03e-06	A	C	-0.1327	0.0272	---?	2874		TEP1	intronic	None	None	None	None
SD	6	6:148508517_C_T	148508517	1.3e-06	T	C	0.1291	0.0267	+++?	2874		None	None	RP11-631F7.2	lincRNA	RP11-631F7.1	antisense
SD	18	18:29379739_C_CA	29379739	1.36e-06	CA	C	-0.0936	0.0194	----	9557		None	None	SLC25A52	protein_coding	TRAPPC8	protein_coding
SD	7	7:39546735_A_C	39546735	1.57e-06	A	C	-0.2363	0.0492	-??-	7506		None	None	POU6F2	protein_coding	AC011290.4	antisense
SD	1	1:238365699_A_G	238365699	1.62e-06	A	G	-0.1	0.0209	----	9557		None	None	YWHAQP9	pseudogene	RP11-136B18.1	pseudogene
SD	9	9:126090059_C_T	126090059	2.08e-06	T	C	-0.1816	0.0383	-??-	7506		None	None	STRBP	protein_coding	CRB2	protein_coding
SD	2	2:171236586_C_T	171236586	2.15e-06	T	C	-0.1305	0.0275	---?	2874		MYO3B	non-coding intronic,intronic	None	None	None	None
SD	14	14:40334302_A_G	40334302	2.32e-06	A	G	0.0699	0.0148	++++	9557		None	None	RP11-111A21.1	lincRNA	RP11-662J14.1	lincRNA
SD	12	12:130520509_C_CT	130520509	2.49e-06	CT	C	0.0744	0.0158	++++	9557		RP11-474D1.4	non-coding intronic	None	None	None	None
SD	6	6:155894606_T_C	155894606	2.58e-06	T	C	-0.2654	0.0564	--?-	8545		None	None	NOX3	protein_coding	RNU7-152P	snRNA
SD	9	9:27931106_C_T	27931106	2.86e-06	T	C	0.3048	0.0651	+??+	7506		None	None	RP11-575I8.1	lincRNA	RP11-438B23.2	sense_overlapping
SD	7	7:23873892_A_G	23873892	3.13e-06	A	G	-0.1943	0.0417	---?	2874		None	None	STK31	protein_coding	AC009508.1	lincRNA
SD	12	12:1857454_G_A	1857454	3.63e-06	A	G	0.1339	0.0289	+??+	7506		ADIPOR2	intronic,non-coding intronic	None	None	None	None
SD	1	1:238953146_T_C	238953146	3.7e-06	T	C	0.0687	0.0148	++++	9557		None	None	MIPEPP2	pseudogene	RP11-307O1.1	pseudogene
SD	1	1:151332063_CT_C	151332063	3.81e-06	CT	C	-0.1344	0.0291	---?	2874		None	None	RP11-126K1.6	antisense	SELENBP1	protein_coding
SD	13	13:51577470_A_G	51577470	4.36e-06	A	G	-0.076	0.0165	-+--	9557		GUCY1B2	3downstream,non-coding intronic	None	None	None	None
SD	20	20:49207352_CT_C	49207352	4.42e-06	CT	C	0.1224	0.0267	+++?	2874		FAM65C	3downstream,5upstream,non-coding intronic,intronic	None	None	None	None
SD	1	1:2372397_A_G	2372397	4.76e-06	A	G	0.1493	0.0326	+++?	2874		PLCH2	intronic	None	None	None	None
LBGI	5	5:78000744_T_A	78000744	1.31e-09	A	T	-0.1408	0.0232	-?-	7685	WEBIRTH/GNHS/HPP	LHFPL2	non-coding intronic	None	None	None	None
LBGI	10	10:56382414_C_A	56382414	7.28e-09	A	C	0.0888	0.0154	+-+	7685		PCDH15	intronic,non-coding intronic	None	None	None	None
LBGI	10	10:4538110_A_T	4538110	2.11e-08	A	T	-0.0973	0.0174	---	7685		None	None	RP11-34C15.2	lincRNA	RNU6-163P	snRNA
LBGI	4	4:176558515_A_G	176558515	9.57e-08	A	G	-0.0945	0.0177	---	7685		GPM6A	intronic,non-coding intronic	None	None	None	None
LBGI	5	5:178692763_G_A	178692763	5.57e-07	A	G	-0.1574	0.0315	--?	7685		ADAMTS2	intronic	None	None	None	None
LBGI	5	5:175096367_CT_C	175096367	8.75e-07	CT	C	0.0864	0.0176	+++	7685		HRH2	intronic	None	None	None	None
LBGI	10	10:131979761_G_T	131979761	1.33e-06	T	G	0.1629	0.0337	++?	7685		GLRX3	3downstream,intronic	None	None	None	None
LBGI	21	21:33496823_T_C	33496823	1.41e-06	T	C	-0.1458	0.0302	--?	7685		LINC00159	non-coding intronic	None	None	None	None
LBGI	2	2:63355520_T_A	63355520	2.03e-06	A	T	-0.0727	0.0153	---	7685		WDPCP	non-coding intronic,intronic	None	None	None	None
LBGI	13	13:27053692_CA_C	27053692	2.34e-06	CA	C	0.1754	0.0372	++?	7685		None	None	CDK8	protein_coding	WASF3	protein_coding
LBGI	1	1:58239016_T_TAC	58239016	2.38e-06	T	TAC	0.0728	0.0154	+++	7685		DAB1	intronic,non-coding intronic	None	None	None	None
LBGI	2	2:49249775_A_G	49249775	3.08e-06	A	G	0.0751	0.0161	+++	7685		FSHR	intronic	None	None	None	None
LBGI	10	10:60203919_C_T	60203919	4.66e-06	T	C	0.0717	0.0156	+++	7685		None	None	TFAM	protein_coding	BICC1	protein_coding
CV	10	10:4538110_A_T	4538110	2.37e-07	A	T	-0.0862	0.0167	--+-	9585	TMS/WEBIRTH/GNHS/HPP	None	None	RP11-34C15.2	lincRNA	RNU6-163P	snRNA
CV	12	12:130524092_G_A	130524092	3.75e-07	A	G	-0.171	0.0336	---?	2874		RP11-474D1.4	non-coding intronic	None	None	None	None
CV	16	16:50165061_A_AT	50165061	7.79e-07	A	AT	0.2196	0.0444	+++?	2874		None	None	RP11-429P3.5	antisense	RPL10P14	pseudogene
CV	4	4:57314432_A_T	57314432	7.8e-07	A	T	0.2198	0.0445	+??+	7511		PAICS	5upstream,intronic	None	None	None	None
CV	1	1:111136919_A_C	111136919	1.23e-06	A	C	-0.3793	0.0782	-??-	7511		KCNA2	intronic	None	None	None	None
CV	8	8:106801559_C_T	106801559	1.25e-06	T	C	0.1119	0.0231	+??+	7511		ZFPM2	3downstream,non-coding intronic,intronic	None	None	None	None
CV	20	20:10328011_C_T	10328011	1.41e-06	T	C	-0.1843	0.0382	---?	2874		SNAP25-AS1	non-coding intronic	None	None	None	None
CV	4	4:165781927_T_A	165781927	2.09e-06	A	T	0.1793	0.0378	+??+	7511		None	None	RP11-294O2.2	lincRNA	RP11-366M4.3	processed_transcript
CV	2	2:5469498_G_T	5469498	2.1e-06	T	G	0.0716	0.0151	++++	9585		None	None	AC073143.1	pseudogene	AC107057.1	lincRNA
CV	16	16:6306296_A_G	6306296	2.21e-06	A	G	0.241	0.0509	??++	7709		RP11-420N3.2	non-coding intronic	None	None	None	None
CV	17	17:18854064_T_C	18854064	2.25e-06	T	C	-0.1447	0.0306	---?	2874		SLC5A10	5utr,5upstream	None	None	None	None
CV	8	8:70772285_C_G	70772285	2.66e-06	C	G	-0.1162	0.0248	----	9585		RP11-159H10.1	non-coding	None	None	None	None
CV	9	9:126094061_C_T	126094061	2.92e-06	T	C	-0.1556	0.0333	-??-	7511		None	None	STRBP	protein_coding	CRB2	protein_coding
CV	8	8:13314684_G_A	13314684	2.97e-06	A	G	0.2677	0.0573	?++?	2051		DLC1	intronic	None	None	None	None
CV	9	9:550079_G_A	550079	3.22e-06	A	G	0.1551	0.0333	+++?	2874		KANK1	intronic,non-coding intronic	None	None	None	None
CV	11	11:122481997_C_T	122481997	3.34e-06	T	C	0.0933	0.0201	++++	9585		None	None	RNU6-592P	snRNA	GLULP3	pseudogene
CV	7	7:149020958_CA_C	149020958	3.39e-06	CA	C	-0.0663	0.0143	-+--	9585		None	None	AC004941.5	pseudogene	NPM1P12	pseudogene
CV	18	18:66071403_T_G	66071403	3.79e-06	T	G	-0.3007	0.065	+??-	7511		None	None	RP11-421N8.1	pseudogene	RP11-128D14.1	lincRNA
CV	5	5:162443265_G_A	162443265	3.95e-06	A	G	0.1703	0.0369	+++?	2874		RP11-541P9.3	non-coding intronic	None	None	None	None
CV	13	13:56159009_T_A	56159009	4.07e-06	A	T	-0.092	0.02	+?--	8532		None	None	MIR5007	miRNA	HNF4GP1	pseudogene
CV	18	18:20921129_T_G	20921129	4.07e-06	T	G	-0.1642	0.0356	---?	2874		TMEM241	non-coding intronic,intronic	None	None	None	None
CV	7	7:822047_C_A	822047	4.11e-06	A	C	0.3083	0.0669	?++?	7534		HEATR2	intronic,non-coding intronic	None	None	None	None
CV	10	10:94462579_G_GA	94462579	4.14e-06	G	GA	0.1237	0.0269	+++?	2874		None	None	HHEX	protein_coding	Y_RNA	misc_RNA
CV	1	1:91569405_A_C	91569405	4.2e-06	A	C	0.0938	0.0204	-+++	9585		None	None	RPL5P6	pseudogene	HFM1	protein_coding
CV	2	2:21319301_T_A	21319301	4.39e-06	A	T	0.1013	0.0221	++++	9585		None	None	APOB	protein_coding	TDRD15	protein_coding
CV	2	2:209558695_AG_A	209558695	4.92e-06	A	AG	0.2873	0.0629	+??+	7511		PTH2R	intronic	None	None	None	None
MAGE	20	20:54401941_G_A	54401941	5.18e-08	A	G	-0.2008	0.0369	---?	2874	TMS/WEBIRTH/GNHS/HPP	None	None	RP5-1010E17.1	lincRNA	CBLN4	protein_coding
MAGE	11	11:122482267_T_C	122482267	2.12e-07	T	C	-0.1173	0.0226	----	9562		None	None	RNU6-592P	snRNA	GLULP3	pseudogene
MAGE	2	2:197630607_A_G	197630607	2.13e-07	A	G	-0.2189	0.0422	-??-	7511		GTF3C3	non-coding intronic,intronic	None	None	None	None
MAGE	2	2:21329821_T_G	21329821	6.3e-07	T	G	-0.1097	0.022	----	9562		None	None	APOB	protein_coding	TDRD15	protein_coding
MAGE	22	22:49622783_A_G	49622783	7.09e-07	A	G	0.0706	0.0142	++++	9562		None	None	RPL35P8	pseudogene	C22orf34	protein_coding
MAGE	12	12:130499657_A_C	130499657	9.08e-07	A	C	0.1379	0.0281	+++?	2874		None	None	TMEM132D	protein_coding	RP11-474D1.4	lincRNA
MAGE	18	18:29379739_C_CA	29379739	1.49e-06	CA	C	-0.0933	0.0194	----	9562		None	None	SLC25A52	protein_coding	TRAPPC8	protein_coding
MAGE	7	7:23873892_A_G	23873892	1.77e-06	A	G	-0.1977	0.0414	---?	2874		None	None	STK31	protein_coding	AC009508.1	lincRNA
MAGE	3	3:88950483_A_G	88950483	2.14e-06	A	G	0.0685	0.0144	++++	9562		None	None	NDUFA5P5	pseudogene	NARG2P2	pseudogene
MAGE	15	15:85305142_T_A	85305142	2.35e-06	A	T	0.151	0.032	+++?	2874		ZNF592	intronic	None	None	None	None
MAGE	14	14:40334302_A_G	40334302	2.39e-06	A	G	0.0698	0.0148	++++	9562		None	None	RP11-111A21.1	lincRNA	RP11-662J14.1	lincRNA
MAGE	2	2:175207451_A_G	175207451	2.58e-06	A	G	-0.2091	0.0445	-??-	7511		None	None	SP9	protein_coding	CIR1	protein_coding
MAGE	7	7:73892781_TTG_T	73892781	2.75e-06	T	TTG	-0.1268	0.027	-??-	7511		GTF2IRD1	intronic	None	None	None	None
MAGE	1	1:151332063_CT_C	151332063	3.5e-06	CT	C	-0.1342	0.0289	---?	2874		None	None	RP11-126K1.6	antisense	SELENBP1	protein_coding
MAGE	13	13:51576884_T_G	51576884	3.95e-06	T	G	-0.0765	0.0166	-+--	9562		GUCY1B2	3downstream,non-coding intronic	None	None	None	None
MAGE	14	14:20866691_A_C	20866691	4.55e-06	A	C	-0.1238	0.027	---?	2874		TEP1	intronic	None	None	None	None
MAGE	10	10:94466915_C_T	94466915	4.92e-06	T	C	0.152	0.0333	+++?	2874		None	None	HHEX	protein_coding	Y_RNA	misc_RNA
MAGE	12	12:68632182_C_T	68632182	5e-06	T	C	-0.1305	0.0286	---?	2874		None	None	IFNG-AS1	antisense	IL22	protein_coding
MODD	2	2:175207451_A_G	175207451	3.11e-08	A	G	-0.2462	0.0445	-??-	7505	TMS/WEBIRTH/GNHS/HPP	None	None	SP9	protein_coding	CIR1	protein_coding
MODD	5	5:9129776_C_T	9129776	1.01e-06	T	C	0.1483	0.0303	-++?	2874		SEMA5A	intronic	None	None	None	None
MODD	9	9:118381411_A_G	118381411	1.06e-06	A	G	-0.1358	0.0278	---?	2874		None	None	37226	protein_coding	RP11-284G10.1	lincRNA
MODD	5	5:159699709_A_C	159699709	1.21e-06	A	C	-0.08	0.0165	----	9556		CCNJL	intronic,non-coding intronic	None	None	None	None
MODD	12	12:82548450_A_T	82548450	1.47e-06	A	T	-0.1618	0.0336	---?	2874		None	None	RP11-362A1.2	pseudogene	CCDC59	protein_coding
MODD	16	16:85551780_G_T	85551780	1.65e-06	T	G	-0.1197	0.025	---?	2874		None	None	AC092377.1	miRNA	RP11-118F19.1	lincRNA
MODD	2	2:197630607_A_G	197630607	2.27e-06	A	G	-0.1996	0.0422	-??-	7505		GTF3C3	non-coding intronic,intronic	None	None	None	None
MODD	16	16:61646093_G_A	61646093	2.57e-06	A	G	0.128	0.0272	+??+	7505		None	None	RP11-51O6.1	pseudogene	CDH8	protein_coding
MODD	12	12:1857454_G_A	1857454	3.39e-06	A	G	0.1343	0.0289	+??+	7505		ADIPOR2	intronic,non-coding intronic	None	None	None	None
MODD	12	12:62523278_T_C	62523278	3.71e-06	T	C	0.1331	0.0288	+++?	2874		FAM19A2	non-coding intronic,intronic	None	None	None	None
MODD	22	22:44429604_G_T	44429604	4.21e-06	T	G	-0.1888	0.041	---?	2874		PARVB	intronic,non-coding intronic	None	None	None	None
MODD	12	12:100011290_CATT_C	100011290	4.4e-06	CATT	C	0.0732	0.0159	++?+	8558		ANKS1B	non-coding intronic,intronic	None	None	None	None
MODD	4	4:99719512_GA_G	99719512	4.52e-06	G	GA	0.1263	0.0275	+++?	2874		None	None	BTF3P13	pseudogene	EIF4E	protein_coding
MODD	5	5:177106838_A_G	177106838	4.58e-06	A	G	0.0774	0.0169	++++	9556		None	None	RP11-1277A3.2	pseudogene	RP11-1101H11.1	antisense
MODD	1	1:153109376_AC_A	153109376	4.59e-06	A	AC	-0.144	0.0314	---?	2874		SPRR2B	intronic	None	None	None	None
MODD	2	2:21328903_C_T	21328903	4.67e-06	T	C	0.0994	0.0217	++++	9556		None	None	APOB	protein_coding	TDRD15	protein_coding
MODD	10	10:14150820_A_G	14150820	4.75e-06	A	G	0.066	0.0144	-+++	9556		FRMD4A	intronic	None	None	None	None
TIR3.9-10.0	16	16:82482705_C_A	82482705	1.12e-07	A	C	0.173	0.0326	++	1821	TMS/GNHS	None	None	RP11-481E4.1	pseudogene	snoU13	snoRNA
TIR3.9-10.0	3	3:139280832_GT_G	139280832	6.73e-07	G	GT	-0.2486	0.05	--	1821		RP11-319G6.1	non-coding intronic	None	None	None	None
TIR3.9-10.0	14	14:21770493_TA_T	21770493	8.88e-07	T	TA	0.1739	0.0354	++	1821		RPGRIP1	non-coding intronic,intronic	None	None	None	None
TIR3.9-10.0	15	15:32175696_C_T	32175696	1.06e-06	T	C	0.1548	0.0317	++	1821		None	None	OTUD7A	protein_coding	SNORA18	snoRNA
TIR3.9-10.0	12	12:103000034_T_C	103000034	1.9e-06	T	C	-0.2116	0.0444	--	1821		None	None	RP11-210L7.1	pseudogene	LINC00485	lincRNA
TIR3.9-10.0	18	18:21965011_C_T	21965011	3.01e-06	T	C	0.2293	0.0491	++	1821		OSBPL1A	non-coding intronic,intronic	None	None	None	None
TIR3.9-10.0	4	4:162218402_G_T	162218402	3.26e-06	T	G	-0.1891	0.0406	--	1821		None	None	AC106860.1	miRNA	RP11-234O6.2	antisense
TIR3.9-10.0	9	9:92693434_T_C	92693434	3.79e-06	T	C	0.1512	0.0327	++	1821		None	None	RP5-1050E16.2	lincRNA	RP11-406A20.1	lincRNA
TIR3.9-10.0	11	11:76807743_A_G	76807743	4.16e-06	A	G	0.151	0.0328	++	1821		CAPN5	intronic,non-coding intronic	None	None	None	None
TIR3.9-10.0	16	16:51299518_G_A	51299518	4.68e-06	A	G	-0.3132	0.0684	--	1821		None	None	AC137527.2	pseudogene	UNGP1	pseudogene
TBR<3.9	14	14:80955610_TAA_T	80955610	1.58e-07	T	TAA	-0.2407	0.0459	--	1821	TMS/GNHS	CEP128	3downstream,intronic	None	None	None	None
TBR<3.9	5	5:60551197_G_A	60551197	4.44e-07	A	G	0.4039	0.08	++	1821		CTC-436P18.3	non-coding intronic	None	None	None	None
TBR<3.9	9	9:134559741_G_A	134559741	4.81e-07	A	G	0.2619	0.052	++	1821		RAPGEF1	intronic	None	None	None	None
TBR<3.9	10	10:85978724_T_TA	85978724	9.98e-07	T	TA	-0.3	0.0613	--	1821		CDHR1	3downstream,intronic	None	None	None	None
TBR<3.9	11	11:130280986_A_G	130280986	1.04e-06	A	G	-0.3478	0.0712	--	1821		ADAMTS8	non-coding intronic,intronic	None	None	None	None
TBR<3.9	3	3:177771490_C_T	177771490	1.07e-06	T	C	0.3383	0.0694	++	1821		None	None	RNU6-1120P	snRNA	RP11-33A14.1	lincRNA
TBR<3.9	11	11:70430189_G_A	70430189	1.25e-06	A	G	0.3336	0.0688	++	1821		SHANK2	non-coding intronic,intronic	None	None	None	None
TBR<3.9	12	12:1731357_A_G	1731357	1.52e-06	A	G	-0.2351	0.0489	--	1821		WNT5B	intronic,non-coding intronic	None	None	None	None
TBR<3.9	11	11:85895909_A_G	85895909	1.85e-06	A	G	-0.163	0.0342	--	1821		None	None	RNU6-560P	snRNA	RP11-12D16.2	lincRNA
TBR<3.9	17	17:79271355_G_A	79271355	1.89e-06	A	G	0.3255	0.0683	++	1821		None	None	SLC38A10	protein_coding	LINC00482	lincRNA
TBR<3.9	4	4:4056913_T_C	4056913	2.32e-06	T	C	-0.2251	0.0477	--	1821		None	None	AC116562.2	miRNA	RP11-489M13.1	pseudogene
TBR<3.9	4	4:109344723_G_T	109344723	2.46e-06	T	G	0.1631	0.0346	++	1821		None	None	EXOC7P1	pseudogene	RPL34-AS1	lincRNA
TBR<3.9	2	2:134227096_C_T	134227096	2.53e-06	T	C	0.1674	0.0356	++	1821		NCKAP5	intronic	None	None	None	None
TBR<3.9	13	13:114539819_G_A	114539819	2.57e-06	A	G	-0.3055	0.065	--	1821		GAS6-AS1	non-coding intronic	None	None	None	None
TBR<3.9	16	16:86981883_G_A	86981883	2.67e-06	A	G	0.3426	0.073	++	1821		None	None	RP11-107C10.1	pseudogene	RP11-134D3.1	processed_transcript
TBR<3.9	2	2:21504739_G_A	21504739	3.1e-06	A	G	-0.3603	0.0772	--	1821		AC067959.1	non-coding intronic	None	None	None	None
TBR<3.9	12	12:115063532_A_C	115063532	3.36e-06	A	C	-0.2528	0.0544	--	1821		None	None	RP11-162N7.1	lincRNA	Y_RNA	misc_RNA
TBR<3.9	7	7:152778455_A_T	152778455	4.42e-06	A	T	-0.2224	0.0485	--	1821		None	None	AF104455.1	miRNA	AC079809.2	pseudogene
TBR<3.0	2	2:221135106_G_C	221135106	1.41e-09	C	G	0.3657	0.0604	++	1821	TMS/GNHS	AC114765.1	non-coding intronic	None	None	None	None
TBR<3.0	6	6:7911248_C_A	7911248	1.17e-07	A	C	0.2346	0.0443	++	1821		TXNDC5	5upstream,intronic	None	None	None	None
TBR<3.0	16	16:80896073_G_T	80896073	2.13e-07	T	G	0.2548	0.0491	++	1821		RP11-314O13.1	non-coding intronic	None	None	None	None
TBR<3.0	19	19:36289448_AT_A	36289448	2.71e-07	A	AT	0.3291	0.064	++	1821		None	None	AC002398.5	lincRNA	PRODH2	protein_coding
TBR<3.0	7	7:21813318_A_AT	21813318	3.84e-07	A	AT	0.2225	0.0438	++	1821		DNAH11	intronic	None	None	None	None
TBR<3.0	7	7:152778455_A_T	152778455	6.6e-07	A	T	-0.2469	0.0497	--	1821		None	None	AF104455.1	miRNA	AC079809.2	pseudogene
TBR<3.0	1	1:158720744_C_T	158720744	7.6e-07	T	C	0.2311	0.0467	++	1821		None	None	OR6K5P	pseudogene	OR6K6	protein_coding
TBR<3.0	5	5:23493191_A_C	23493191	2.35e-06	A	C	0.3573	0.0757	++	1821		None	None	CTD-2351A8.1	pseudogene	PRDM9	protein_coding
TBR<3.0	11	11:82782595_TC_T	82782595	2.55e-06	T	TC	0.1777	0.0378	++	1821		RAB30	intronic	None	None	None	None
TBR<3.0	10	10:129035295_T_A	129035295	2.68e-06	A	T	0.1806	0.0385	++	1821		DOCK1	intronic	None	None	None	None
TBR<3.0	4	4:140694070_T_TA	140694070	2.79e-06	T	TA	-0.2326	0.0496	--	1821		MAML3	intronic	None	None	None	None
TBR<3.0	19	19:23669304_A_G	23669304	3.92e-06	A	G	-0.1912	0.0414	--	1821		None	None	VN1R92P	pseudogene	ZNF725P	pseudogene
TAR>14.0	3	3:128341475_C_T	128341475	1.2e-08	T	C	-0.2806	0.0492	--	1821	TMS/GNHS	RPN1	intronic	None	None	None	None
TAR>14.0	19	19:53630379_T_C	53630379	3.73e-07	T	C	-0.2671	0.0525	--	1821		ZNF415	non-coding intronic,intronic	None	None	None	None
TAR>14.0	6	6:46446178_G_GA	46446178	4.95e-07	G	GA	-0.2232	0.0444	--	1821		RCAN2	intronic	None	None	None	None
TAR>14.0	16	16:51299518_G_A	51299518	5.82e-07	A	G	0.365	0.073	++	1821		None	None	AC137527.2	pseudogene	UNGP1	pseudogene
TAR>14.0	17	17:33985301_C_CT	33985301	6.34e-07	CT	C	-0.2521	0.0506	--	1821		AP2B1	3downstream,intronic,non-coding intronic	None	None	None	None
TAR>14.0	13	13:22799358_A_G	22799358	6.85e-07	A	G	-0.2735	0.0551	--	1821		None	None	MTND3P1	pseudogene	FTH1P7	pseudogene
TAR>14.0	1	1:53625090_G_C	53625090	8.36e-07	C	G	0.2875	0.0583	++	1821		None	None	SLC1A7	protein_coding	CPT2	protein_coding
TAR>14.0	18	18:48291820_G_A	48291820	1.74e-06	A	G	0.3637	0.0761	++	1821		None	None	MAPK4	protein_coding	MRO	protein_coding
TAR>14.0	15	15:70053279_TA_T	70053279	1.81e-06	T	TA	-0.1785	0.0374	--	1821		None	None	AC009677.1	miRNA	AC021818.1	miRNA
TAR>14.0	1	1:204113692_T_A	204113692	2.08e-06	A	T	0.2867	0.0604	++	1821		ETNK2	non-coding intronic,intronic	None	None	None	None
TAR>14.0	12	12:97917853_C_CAAAA	97917853	3.14e-06	CAAAA	C	-0.3111	0.0667	--	1821		RMST	non-coding intronic	None	None	None	None
TAR>14.0	1	1:5048934_A_C	5048934	3.55e-06	A	C	0.3954	0.0853	++	1821		None	None	AJAP1	protein_coding	RP11-542C10.1	lincRNA
TAR>14.0	15	15:84495187_CT_C	84495187	3.91e-06	CT	C	-0.1576	0.0341	--	1821		ADAMTSL3	non-coding intronic,intronic	None	None	None	None
TAR>14.0	17	17:66478040_T_G	66478040	4.02e-06	T	G	0.1577	0.0342	++	1821		RP11-120M18.2	non-coding intronic	None	None	None	None
TAR>14.0	4	4:42203453_TA_T	42203453	4.11e-06	T	TA	0.3484	0.0756	++	1821		None	None	BEND4	protein_coding	RP11-63A11.1	antisense
TAR>14.0	16	16:82482705_C_A	82482705	4.92e-06	A	C	-0.1569	0.0343	--	1821		None	None	RP11-481E4.1	pseudogene	snoU13	snoRNA
Abbreviations: CGM, continuous glucose monitoring; CHR, chromosome; SNP, single-nucleotide polymorphism; StdErr, standard error; SD, standard deviation; CV, coefficient of variation; TBR, time below range; TAR, time above range; AUC, area under the curve; LBGI, low blood glucose index; HBGI, high blood glucose index; IQR, interquartile range; MODD, mean of daily differences; RCSD, rate of change …

## Sheet: Supplementary Table S5
Supplementary Table S5. Allelic effect heterogeneity of 339 variant-trait associations identified for CGM-derived glycemic traits between EUR and EAS datasets
CGM-derived glycemic traits	CHR	SNP	BP	p	Allele1	Allele2	HetISq	HetChiSq	HetDf	HetPVal	Samplesize	EUR Frequency	EAS Frequency	p
Mean	5	5:78000744_T_A	78000744	4.67e-12	A	T	44.7	1.808	1	0.1788	7723	#N/A	#N/A	#N/A
Mean	5	5:163755723_T_G	163755723	7.19e-12	T	G	56.4	2.293	1	0.13	7548	0.3658	0.6806	0.700875
Mean	10	10:56382414_C_A	56382414	1.93e-10	A	C	92.6	40.48	3	8.429e-09	9599	0.502	0.4931	0.991144
Mean	10	10:4538110_A_T	4538110	8.14e-10	A	T	60.6	7.618	3	0.05461	9599	0.7813	0.8968	0.68003
Mean	5	5:163755707_C_A	163755707	2.86e-09	A	C	0	0.623	1	0.43	7548	0.7336	0.8899	0.641999
Mean	1	1:27263812_G_A	27263812	3.6e-08	A	G	0	0.138	1	0.7106	7492	0.0099	None	#N/A
Mean	6	6:8254274_A_G	8254274	5.99e-08	A	G	41.4	3.415	2	0.1813	8601	0.9006	0.9117	0.941069
Mean	4	4:176558515_A_G	176558515	3.6e-07	A	G	72.7	10.974	3	0.01187	9599	0.3489	0.4613	0.906362
Mean	1	1:246165973_C_T	246165973	7.08e-07	T	C	5.8	3.186	3	0.3639	9599	0.7396	0.6597	0.869281
Mean	3	3:22118711_C_G	22118711	8.08e-07	C	G	0	0.154	1	0.6947	7548	0.1113	0.002	0.942262
Mean	16	16:47073475_C_CAAAACA	47073475	9.72e-07	CAAAACA	C	33.9	1.513	1	0.2187	7548	#N/A	#N/A	#N/A
Mean	4	4:138832377_A_G	138832377	1.38e-06	A	G	0	0.101	1	0.751	7548	0.2694	0.0129	0.853895
Mean	14	14:83888343_T_C	83888343	1.42e-06	T	C	46.7	5.631	3	0.131	9599	0.0537	0.2857	0.862941
Mean	13	13:19643832_A_G	19643832	1.47e-06	A	G	24.1	2.634	2	0.268	2874	0.0517	0.1935	0.919716
Mean	14	14:78097856_C_G	78097856	1.85e-06	C	G	0	0.001	1	0.9765	7548	0.0298	None	#N/A
Mean	7	7:69469156_A_T	69469156	2.1e-06	A	T	25.5	1.342	1	0.2467	7548	0.0159	None	#N/A
Mean	4	4:61320615_C_T	61320615	2.24e-06	T	C	0	0.06	2	0.9707	2874	0.832	0.8452	0.959176
Mean	6	6:159310535_G_A	159310535	2.39e-06	A	G	0	0.02	1	0.8883	1821	0.3469	0.381	0.973213
Mean	22	22:36102668_A_G	36102668	2.59e-06	A	G	0	2.512	3	0.4732	9599	0.669	0.7054	0.942012
Mean	1	1:6360982_C_T	6360982	2.63e-06	T	C	0	0.014	1	0.9056	7548	0.0099	0.0198	0.994976
Mean	9	9:107112576_G_A	107112576	2.67e-06	A	G	0	0.439	2	0.803	2874	0.0457	0.246	0.884328
Mean	17	17:64802544_C_T	64802544	2.79e-06	T	C	0	1.205	3	0.7519	9599	0.3748	0.6101	0.779733
Mean	16	16:7041162_A_C	7041162	3.83e-06	A	C	0	1.056	2	0.5898	2874	0.0557	0.1141	0.968123
Mean	2	2:63375738_T_C	63375738	3.86e-06	T	C	37.9	4.833	3	0.1844	9599	0.4294	0.5734	0.858516
Mean	3	3:187753123_G_A	187753123	4.26e-06	A	G	0	0.252	1	0.6157	7548	0.7773	0.9653	0.491971
Mean	3	3:15432014_C_T	15432014	4.8e-06	T	C	0	0.808	1	0.3687	7548	0.1262	None	#N/A
TAR>10.0	16	16:51299518_G_A	51299518	7.92e-08	A	G	0	0.439	1	0.5075	1821	0.0338	0.0982	0.965566
TAR>10.0	18	18:21965011_C_T	21965011	1.66e-07	T	C	10.1	1.112	1	0.2916	1821	0.8608	0.8829	0.914407
TAR>10.0	12	12:82548450_A_T	82548450	1.72e-07	A	T	58.2	2.393	1	0.1219	1821	0.1968	0.1726	0.985162
TAR>10.0	11	11:91635658_C_T	91635658	2.65e-07	T	C	0	0.243	1	0.6223	1821	0.0934	0.0962	0.998453
TAR>10.0	1	1:204113692_T_A	204113692	6.03e-07	A	T	0	0.008	1	0.9283	1821	0.0726	0.0913	0.989816
TAR>10.0	18	18:50168706_G_A	50168706	1.08e-06	A	G	0	0.501	1	0.4792	1821	0.0417	0.0536	0.993753
TAR>10.0	15	15:32177396_CT_C	32177396	1.36e-06	CT	C	0	0.259	1	0.6106	1821	0.4791	0.5992	0.871855
TAR>10.0	5	5:30567263_C_T	30567263	2.38e-06	T	C	0	0.032	1	0.8588	1821	0.0656	0.0625	0.998344
TAR>10.0	16	16:82482705_C_A	82482705	3.02e-06	A	C	14.2	1.165	1	0.2803	1821	0.4722	0.3254	0.879691
TAR>10.0	13	13:97488116_G_C	97488116	3.65e-06	C	G	0	0.451	1	0.502	1821	0.1769	0.128	0.971176
TAR>10.0	13	13:60204504_G_A	60204504	4.49e-06	A	G	69.8	3.307	1	0.06897	1821	0.0437	0.12	0.958521
TAR>10.0	19	19:960363_C_T	960363	4.5e-06	T	C	61.9	2.623	1	0.1053	1821	0.8728	0.9117	0.825099
TAR>10.0	9	9:93372229_T_A	93372229	4.81e-06	A	T	0	0.01	1	0.92	1821	0.1083	0.1984	0.94694
AUC>10.0	2	2:66915326_T_C	66915326	1.59e-07	T	C	0	0.845	2	0.6554	2874	0.0298	0.3006	0.841911
AUC>10.0	18	18:50168706_G_A	50168706	4.29e-07	A	G	61.2	2.58	1	0.1082	1876	0.0417	0.0536	0.993753
AUC>10.0	17	17:33985301_C_CT	33985301	4.53e-07	CT	C	63.3	5.447	2	0.06565	2974	#N/A	#N/A	#N/A
AUC>10.0	9	9:7022637_CTT_C	7022637	7.19e-07	CTT	C	65.1	5.731	2	0.05696	2874	#N/A	#N/A	#N/A
AUC>10.0	11	11:21589622_C_G	21589622	8.61e-07	C	G	66.2	2.963	1	0.08521	2051	0.005	0.0774	0.962298
AUC>10.0	11	11:86876550_T_G	86876550	1e-06	T	G	0	0.026	2	0.9873	2874	0.1282	0.2698	0.912293
AUC>10.0	16	16:7041162_A_C	7041162	1.11e-06	A	C	70.2	6.719	2	0.03475	2874	0.0557	0.1141	0.968123
AUC>10.0	1	1:160146803_A_G	160146803	1.42e-06	A	G	0	0.3	2	0.8607	2874	0.7028	0.8899	0.614784
AUC>10.0	3	3:17533933_CT_C	17533933	1.42e-06	CT	C	0	0.802	2	0.6696	2874	#N/A	#N/A	#N/A
AUC>10.0	5	5:30567263_C_T	30567263	1.87e-06	T	C	0	0.925	2	0.6297	2874	0.0656	0.0625	0.998344
AUC>10.0	8	8:120666496_CTATAT_C	120666496	2.02e-06	CTATAT	C	91.8	12.14	1	0.0004934	1821	0.0785	0.0645	0.992461
AUC>10.0	9	9:93353615_A_C	93353615	2.22e-06	A	C	18	2.44	2	0.2952	2874	0.0974	0.2282	0.922355
AUC>10.0	4	4:74875713_T_C	74875713	2.3e-06	T	C	0	1.437	2	0.4874	2874	0.833	0.8482	0.952429
AUC>10.0	10	10:6113782_C_T	6113782	2.5e-06	T	C	6.7	2.144	2	0.3423	2874	0.2167	0.3065	0.939416
AUC>10.0	4	4:8221664_C_T	8221664	3.19e-06	T	C	0	1.049	2	0.5917	2874	0.2326	0.0794	0.90998
AUC>10.0	10	10:4611387_A_T	4611387	4.05e-06	A	T	0	1.335	2	0.513	2874	0.5398	0.9177	0.50376
AUC>10.0	2	2:110785634_A_G	110785634	4.17e-06	A	G	0	0.492	1	0.4829	1821	#N/A	#N/A	#N/A
AUC>10.0	11	11:32797470_T_C	32797470	4.21e-06	T	C	0	0.039	1	0.843	1821	0.0417	0.131	0.951246
AUC>10.0	17	17:79002520_C_T	79002520	4.64e-06	T	C	73.3	7.479	2	0.02377	2874	0.1103	0.0913	0.989436
Hypoglycemia	10	10:56382414_C_A	56382414	6.98e-11	A	C	85.5	20.645	3	0.0001247	9618	0.502	0.4931	0.991144
Hypoglycemia	5	5:163755737_C_A	163755737	1.81e-09	A	C	2.7	1.027	1	0.3108	7567	0.6461	0.8135	0.716262
Hypoglycemia	5	5:163756159_T_G	163756159	4.68e-09	T	G	86.8	7.563	1	0.005957	7567	0.3091	0.5099	0.834686
Hypoglycemia	5	5:78000744_T_A	78000744	5.87e-09	A	T	0	0.079	1	0.7791	7723	#N/A	#N/A	#N/A
Hypoglycemia	8	8:36553410_GAAAGAAAGAAAGAAAGAAA_G	36553410	3.62e-07	G	GAAAGAAAGAAAGAAAGAAA	0	0.003	1	0.9537	7567	0.1382	0.001	0.926666
Hypoglycemia	4	4:114215155_C_G	114215155	4.43e-07	C	G	0	1.497	2	0.473	8620	0.1123	0.0665	0.974868
Hypoglycemia	13	13:114539819_G_A	114539819	7.03e-07	A	G	40.4	1.677	1	0.1954	1821	0.8559	0.8552	0.997577
Hypoglycemia	9	9:134565116_G_A	134565116	8.45e-07	A	G	62.3	5.305	2	0.07047	2874	0.1233	0.2391	0.929638
Hypoglycemia	9	9:102901705_C_T	102901705	1.28e-06	T	C	68.1	3.131	1	0.07684	7567	0.0318	None	#N/A
Hypoglycemia	6	6:159480134_G_GA	159480134	1.37e-06	G	GA	76.7	4.285	1	0.03845	1876	#N/A	#N/A	#N/A
Hypoglycemia	5	5:178694400_T_C	178694400	1.57e-06	T	C	17.6	2.428	2	0.2969	2874	0.2833	0.5794	0.755681
Hypoglycemia	11	11:130280986_A_G	130280986	1.62e-06	A	G	86	7.118	1	0.007632	1821	0.0457	0.0466	0.999528
Hypoglycemia	10	10:60225935_A_G	60225935	1.89e-06	A	G	0	0.049	3	0.9972	9618	0.7425	0.7391	0.993442
Hypoglycemia	4	4:141735407_A_G	141735407	1.92e-06	A	G	0	1.01	3	0.7988	9618	0.2416	0.4653	0.831961
Hypoglycemia	1	1:217217326_A_T	217217326	1.95e-06	A	T	56.7	4.622	2	0.09918	2874	0.83	0.4306	0.570749
Hypoglycemia	19	19:41863777_A_C	41863777	2.8e-06	A	C	0	1.853	2	0.3959	2874	0.664	0.1528	0.631324
Hypoglycemia	1	1:41992662_C_T	41992662	2.82e-06	T	C	21.8	1.279	1	0.2581	7567	0.0586	0.001	0.970342
Hypoglycemia	8	8:36774263_CTG_C	36774263	3.15e-06	CTG	C	0	0.016	1	0.8981	7567	0.0239	None	#N/A
Hypoglycemia	12	12:117647944_ATT_A	117647944	3.18e-06	A	ATT	0	1.806	2	0.4053	2874	0.2445	0.4048	0.882958
Hypoglycemia	5	5:175096367_CT_C	175096367	3.46e-06	CT	C	26.9	4.102	3	0.2507	9618	0.2734	0.3631	0.934496
Hypoglycemia	2	2:48928533_C_G	48928533	3.6e-06	C	G	26.2	4.062	3	0.2548	9618	0.2495	0.0962	0.908118
Hypoglycemia	16	16:50508185_A_G	50508185	3.65e-06	A	G	77.7	4.494	1	0.03402	7567	0.0239	None	#N/A
Hypoglycemia	6	6:8254274_A_G	8254274	3.9e-06	A	G	0	0.994	2	0.6084	8601	0.9006	0.9117	0.941069
Hypoglycemia	2	2:85534392_T_C	85534392	4.26e-06	T	C	48.8	1.952	1	0.1624	1821	0.1064	0.0635	0.976572
Hypoglycemia	5	5:3129159_T_A	3129159	4.39e-06	A	T	0	0.103	1	0.7477	7567	0.0249	None	#N/A
Hypoglycemia	17	17:79271355_G_A	79271355	4.41e-06	A	G	89.2	9.264	1	0.002337	1821	0.0557	0.0417	0.992642
Hypoglycemia	17	17:66144075_C_A	66144075	4.68e-06	A	C	89.6	9.571	1	0.001977	7567	0.0755	None	#N/A
Hypoglycemia	9	9:125060891_T_C	125060891	4.82e-06	T	C	19.8	2.495	2	0.2872	2874	0.0239	0.1101	0.953903
Euglycemia	5	5:478440_G_A	478440	2.42e-07	G	A	0	2.237	3	0.5248	9550	0.5268	0.4038	0.886474
Euglycemia	3	3:156233605_CT_C	156233605	4.87e-07	C	CT	25.3	2.676	2	0.2624	2874	0.0974	0.1448	0.973054
Euglycemia	9	9:116360971_C_G	116360971	6.71e-07	G	C	0	0.24	1	0.6245	7499	0.7177	0.9871	0.441045
Euglycemia	11	11:71305139_G_A	71305139	1.05e-06	G	A	0	0.513	2	0.7738	2874	0.0785	0.1329	0.969613
Euglycemia	3	3:46423928_T_A	46423928	1.23e-06	T	A	0	1.157	3	0.7633	9550	0.0805	0.2173	0.920148
Euglycemia	6	6:94885018_A_G	94885018	1.69e-06	G	A	4	3.123	3	0.373	9550	0.1451	0.5595	0.708539
Euglycemia	2	2:161778120_T_A	161778120	3.03e-06	T	A	0	0.549	1	0.4587	7499	0.0348	None	#N/A
Euglycemia	6	6:83226214_G_A	83226214	3.03e-06	G	A	0	1.801	3	0.6147	9550	0.6421	0.7778	0.777912
Euglycemia	19	19:29508124_G_A	29508124	3.26e-06	G	A	0	2.147	3	0.5424	9550	0.5457	0.2758	0.782123
Euglycemia	9	9:134503730_C_G	134503730	4.07e-06	G	C	7.1	2.152	2	0.3409	2874	0.1799	0.3343	0.897187
Euglycemia	4	4:41517358_T_C	41517358	4.18e-06	C	T	0	0.762	2	0.6833	2874	0.3867	0.3036	0.936804
Euglycemia	8	8:65002958_T_A	65002958	4.33e-06	T	A	0	0.042	1	0.8369	1876	0.3002	0.1597	0.909522
Euglycemia	8	8:15932442_G_C	15932442	4.44e-06	G	C	7.8	2.168	2	0.3382	2874	0.8032	0.7133	0.820177
Hyperglycemia	1	1:27263812_G_A	27263812	1.9e-09	A	G	0	0.021	1	0.8836	7492	0.0099	None	#N/A
Hyperglycemia	5	5:163755719_A_G	163755719	2.07e-08	A	G	1.6	1.017	1	0.3133	7548	0.3638	0.6567	0.724585
Hyperglycemia	4	4:170744307_CT_C	170744307	1.14e-07	CT	C	81.1	10.603	2	0.004985	8545	0.8151	0.8869	0.771936
Hyperglycemia	13	13:51577069_T_A	51577069	1.9e-07	A	T	49.4	5.931	3	0.115	9543	0.2664	0.0833	0.890392
Hyperglycemia	4	4:83559210_C_A	83559210	1.03e-06	A	C	0	0.039	1	0.8436	7492	0.0547	0.006	0.974904
Hyperglycemia	5	5:78000744_T_A	78000744	1.84e-06	A	T	0	0.163	1	0.6866	7723	#N/A	#N/A	#N/A
Hyperglycemia	2	2:233553567_T_C	233553567	1.91e-06	T	C	0	0.434	3	0.9331	9543	0.2028	0.2202	0.988968
Hyperglycemia	14	14:40334302_A_G	40334302	2.01e-06	A	G	0	1.815	3	0.6117	9543	0.7207	0.7351	0.973558
Hyperglycemia	1	1:68552116_C_G	68552116	2.31e-06	C	G	0	1.607	2	0.4478	2874	0.672	0.4077	0.733919
Hyperglycemia	12	12:68633003_C_A	68633003	2.35e-06	A	C	4.1	2.086	2	0.3523	2874	0.1004	0.4405	0.778628
Hyperglycemia	1	1:238952309_A_G	238952309	2.41e-06	A	G	0	0.222	3	0.974	9543	0.1223	0.245	0.925269
Hyperglycemia	14	14:20866691_A_C	20866691	2.45e-06	A	C	55.1	4.454	2	0.1078	2874	0.5626	0.624	0.924941
Hyperglycemia	10	10:68587424_T_C	68587424	2.66e-06	T	C	0	0.119	1	0.7299	7492	0.0716	0.0169	0.971407
Hyperglycemia	10	10:26867795_C_T	26867795	2.88e-06	T	C	0	2.026	3	0.5669	9543	0.1968	0.0734	0.929023
Hyperglycemia	5	5:176572625_A_G	176572625	2.91e-06	A	G	0	0.471	1	0.4925	7492	0.0189	None	#N/A
Hyperglycemia	8	8:78055426_A_G	78055426	2.95e-06	A	G	0	1.423	3	0.7001	9543	0.0427	0.2421	0.885285
Hyperglycemia	9	9:123225926_T_C	123225926	2.99e-06	T	C	0	1.212	2	0.5455	2874	0.3807	0.1319	0.837221
Hyperglycemia	1	1:197826672_T_G	197826672	3.44e-06	T	G	0	0.046	3	0.9974	9543	0.5139	0.747	0.711967
Hyperglycemia	18	18:29379739_C_CA	29379739	4.03e-06	CA	C	0	1.515	3	0.6787	9543	#N/A	#N/A	#N/A
Hyperglycemia	2	2:197630607_A_G	197630607	4.08e-06	A	G	0	0	1	0.992	7492	0.0358	None	#N/A
Hyperglycemia	1	1:47340148_C_T	47340148	4.17e-06	T	C	56.1	6.834	3	0.07738	9543	0.159	0.4355	0.810471
Hyperglycemia	6	6:18191130_C_CA	18191130	4.2e-06	CA	C	5.2	1.055	1	0.3044	7492	#N/A	#N/A	#N/A
Hyperglycemia	6	6:155894606_T_C	155894606	4.25e-06	T	C	17.6	2.428	2	0.2971	8545	0.0139	0.0496	0.981571
IQR	14	14:103560661_C_G	103560661	2.87e-07	C	G	66.6	2.998	1	0.08338	7499	0.0249	None	#N/A
IQR	1	1:238365699_A_G	238365699	6.86e-07	A	G	0	1.841	3	0.6061	9550	0.8767	0.8442	0.885102
IQR	1	1:12660420_T_C	12660420	6.87e-07	T	C	0	0.443	2	0.8013	2874	0.3628	0.4187	0.95422
IQR	8	8:98168814_T_C	98168814	1.04e-06	T	C	0	0.447	3	0.9303	9550	0.2107	0.5585	0.737597
IQR	6	6:55760490_G_A	55760490	1.06e-06	A	G	65.3	2.884	1	0.08947	7499	0.0378	None	#N/A
IQR	2	2:21319301_T_A	21319301	1.14e-06	A	T	0	1.852	3	0.6036	9550	0.1103	0.124	0.992242
IQR	2	2:197317809_G_A	197317809	2.06e-06	A	G	0	2.362	3	0.5007	9550	0.0815	0.0754	0.99669
IQR	9	9:135344611_A_G	135344611	2.13e-06	A	G	51.1	6.14	3	0.105	9550	0.6282	0.876	0.591862
IQR	4	4:163086284_A_T	163086284	2.21e-06	A	T	58.3	7.197	3	0.06588	9550	0.7664	0.4683	0.658821
IQR	1	1:187770120_C_T	187770120	2.77e-06	T	C	0	0.511	2	0.7744	2874	0.4861	0.4633	0.978308
IQR	6	6:148508517_C_T	148508517	2.78e-06	T	C	11.6	2.262	2	0.3228	2874	0.5298	0.5952	0.925671
IQR	7	7:25261227_G_C	25261227	3.4e-06	C	G	57.4	7.05	3	0.07031	9550	0.4672	0.8393	0.57257
IQR	2	2:214911793_T_G	214911793	3.57e-06	T	G	36.1	1.566	1	0.2109	7499	0.2773	0.006	0.845769
IQR	9	9:133428110_A_G	133428110	4.01e-06	A	G	0	2.998	3	0.3919	9550	0.4165	0.4107	0.995055
IQR	12	12:92423857_C_T	92423857	4.24e-06	T	C	0	1.049	2	0.592	2874	0.1203	0.2669	0.909844
IQR	20	20:3780857_T_TGGACTGGAGACCTGGTGCTAG	3780857	4.31e-06	T	TGGACTGGAGACCTGGTGCTAG	50.1	6.01	3	0.1111	9550	#N/A	#N/A	#N/A
IQR	2	2:75820691_C_T	75820691	4.33e-06	T	C	46.9	3.765	2	0.1522	2874	0.1362	0.1944	0.965179
IQR	14	14:103557955_C_G	103557955	4.41e-06	C	G	41.4	1.706	1	0.1916	7674	0.0089	0.0675	0.969565
IQR	7	7:85000858_T_C	85000858	4.63e-06	T	C	0	1.983	2	0.371	2874	0.3529	0.3036	0.963354
RCSD	1	1:236671642_A_G	236671642	1.79e-07	A	G	79	9.531	2	0.00852	1821	0.0199	0.0923	0.961705
RCSD	18	18:5177966_C_T	5177966	2.56e-07	T	C	0	0.828	2	0.6611	1821	0.4851	0.5109	0.97432
RCSD	15	15:67418205_G_A	67418205	5.2e-07	A	G	0	0.125	2	0.9394	1821	0.0368	0.246	0.879943
RCSD	7	7:87049119_C_A	87049119	1.38e-06	A	C	0	0.117	1	0.7318	1821	0.2624	0.1935	0.955467
RCSD	15	15:39205468_C_T	39205468	1.62e-06	T	C	38.1	3.229	2	0.199	1821	0.0746	0.0437	0.983583
RCSD	2	2:206679054_A_ACCATCAAGGAATT	206679054	1.88e-06	A	ACCATCAAGGAATT	0	0	1	0.9994	1876	0.827	0.9157	0.69013
RCSD	2	2:82664362_T_C	82664362	2.27e-06	T	C	0	1.077	2	0.5835	1821	0.0686	0.1409	0.959686
RCSD	1	1:24671637_T_C	24671637	3.38e-06	T	C	0	1.802	2	0.4063	2874	0.5179	0.5109	0.992793
RCSD	15	15:61005294_G_A	61005294	4.58e-06	A	G	5.4	1.057	1	0.304	2051	None	0.1161	#N/A
Varia	1	1:65716653_T_G	65716653	1.01e-06	T	G	7.4	2.16	2	0.3396	2874	0.6849	0.5556	0.834486
Varia	11	11:91642689_A_G	91642689	1.27e-06	A	G	50.3	4.021	2	0.1339	1821	0.0954	0.0952	0.999889
Varia	17	17:57032240_CA_C	57032240	1.43e-06	CA	C	0	0.012	2	0.9938	2874	0.3728	0.2986	0.944325
Varia	9	9:98145377_A_G	98145377	1.45e-06	A	G	0	0.095	2	0.9538	2874	0.0905	0.126	0.980103
Varia	7	7:103548338_C_A	103548338	1.93e-06	A	C	69.8	6.629	2	0.03635	2874	0.174	0.1032	0.958973
Varia	18	18:21965011_C_T	21965011	2.5e-06	T	C	68.2	6.291	2	0.04304	1821	0.8608	0.8829	0.914407
Varia	16	16:75207152_G_GA	75207152	2.51e-06	G	GA	0	0.618	1	0.4318	2051	None	0.1667	#N/A
Varia	8	8:25238462_G_A	25238462	3.57e-06	A	G	0	1.03	2	0.5976	2874	0.0885	0.2173	0.924412
Varia	9	9:93372229_T_A	93372229	3.83e-06	A	T	0	1.47	2	0.4794	2874	0.1083	0.1984	0.94694
Varia	16	16:6014416_A_C	6014416	4.16e-06	A	C	0	1.247	2	0.5362	2874	0.0467	0.1806	0.924893
Varia	4	4:180778470_C_T	180778470	4.36e-06	T	C	3.7	2.077	2	0.354	2874	0.7296	0.8214	0.803591
Varia	13	13:60204504_G_A	60204504	4.73e-06	A	G	80.1	10.072	2	0.006498	1821	0.0437	0.12	0.958521
AUC-mean	9	9:107112576_G_A	107112576	1.81e-06	A	G	0	0.329	2	0.8481	2874	0.0457	0.246	0.884328
AUC-mean	4	4:61320615_C_T	61320615	1.84e-06	T	C	0	0.111	2	0.9462	2874	0.832	0.8452	0.959176
AUC-mean	16	16:7041162_A_C	7041162	2.09e-06	A	C	0	1.388	2	0.4995	2874	0.0557	0.1141	0.968123
AUC-mean	13	13:19643832_A_G	19643832	3.53e-06	A	G	0	1.666	2	0.4348	2874	0.0517	0.1935	0.919716
AUC-mean	6	6:159310535_G_A	159310535	4.34e-06	A	G	0	0.049	1	0.8241	1821	0.3469	0.381	0.973213
AUC-mean	1	1:68562768_A_C	68562768	4.7e-06	A	C	0	0.598	2	0.7416	2874	0.4553	0.2837	0.86637
AUC-mean	15	15:67384150_C_T	67384150	4.9e-06	T	C	0	0.078	2	0.9617	2874	0.5268	0.5992	0.917725
HBGI	3	3:126118296_A_G	126118296	5.2e-08	A	G	56.9	4.636	2	0.09846	8544	0.007	0.1181	0.94095
HBGI	14	14:20866691_A_C	20866691	6.11e-08	A	C	0	0.148	1	0.7008	2051	0.5626	0.624	0.924941
HBGI	10	10:56382414_C_A	56382414	1.92e-07	A	C	79.3	9.647	2	0.00804	8544	0.502	0.4931	0.991144
HBGI	5	5:78000744_T_A	78000744	6.55e-07	A	T	0	0.847	1	0.3574	7685	#N/A	#N/A	#N/A
HBGI	20	20:53475787_A_AAGAAAGAG	53475787	6.61e-07	A	AAGAAAGAG	0	0.38	2	0.8271	8544	#N/A	#N/A	#N/A
HBGI	22	22:36130577_G_A	36130577	7.01e-07	A	G	0	0.001	1	0.972	2051	0.4056	0.7024	0.698931
HBGI	16	16:4281943_A_G	4281943	1.64e-06	A	G	55.5	2.249	1	0.1337	2051	0.2813	0.0774	0.877643
HBGI	2	2:233553567_T_C	233553567	1.99e-06	T	C	0	0.405	2	0.8167	8544	0.2028	0.2202	0.988968
HBGI	3	3:10869991_G_A	10869991	2.65e-06	A	G	42.5	3.475	2	0.1759	8544	0.159	0.1448	0.991629
HBGI	9	9:107110248_GAGAT_G	107110248	3.02e-06	G	GAGAT	0	0.06	1	0.8061	2051	0.0437	0.1776	0.925143
HBGI	7	7:15242202_T_G	15242202	3.08e-06	T	G	0	0.231	2	0.8909	8544	0.1183	0.1478	0.982991
HBGI	5	5:50572996_A_T	50572996	3.32e-06	A	T	0	0.743	2	0.6897	8544	0.5467	0.3046	0.798021
HBGI	4	4:143290182_T_G	143290182	3.41e-06	T	G	59	2.442	1	0.1181	2051	0.0746	0.0724	0.998813
HBGI	2	2:204878218_G_C	204878218	3.43e-06	C	G	62.6	5.345	2	0.06907	8544	0.1103	0.2044	0.944338
HBGI	2	2:66915326_T_C	66915326	3.52e-06	T	C	0	0.259	1	0.6109	2051	0.0298	0.3006	0.841911
HBGI	22	22:36517054_C_T	36517054	3.76e-06	T	C	44.2	3.583	2	0.1667	8544	0.2455	0.1379	0.933733
HBGI	3	3:66881606_C_T	66881606	4.03e-06	T	C	0	0.365	2	0.833	8544	0.1233	0.3998	0.819019
HBGI	2	2:178443762_C_T	178443762	4.29e-06	T	C	71.6	7.031	2	0.02973	8544	0.506	0.5407	0.963648
SD	2	2:21319301_T_A	21319301	1.63e-07	A	T	0	0.426	3	0.9348	9557	0.1103	0.124	0.992242
SD	11	11:122482267_T_C	122482267	2.99e-07	T	C	0	1.182	3	0.7573	9557	0.1471	0.1131	0.980465
SD	2	2:197630607_A_G	197630607	5.05e-07	A	G	0	0.586	1	0.4438	7506	0.0358	None	#N/A
SD	2	2:175207451_A_G	175207451	6.52e-07	A	G	0	0.381	1	0.5372	7506	0.0268	0.0169	0.99494
SD	14	14:20866691_A_C	20866691	1.03e-06	A	C	53.6	4.314	2	0.1157	2874	0.5626	0.624	0.924941
SD	6	6:148508517_C_T	148508517	1.3e-06	T	C	30.5	2.877	2	0.2373	2874	0.5298	0.5952	0.925671
SD	18	18:29379739_C_CA	29379739	1.36e-06	CA	C	0	1.713	3	0.634	9557	#N/A	#N/A	#N/A
SD	7	7:39546735_A_C	39546735	1.57e-06	A	C	37	1.587	1	0.2078	7506	0.0278	None	#N/A
SD	1	1:238365699_A_G	238365699	1.62e-06	A	G	0	1.715	3	0.6336	9557	0.8767	0.8442	0.885102
SD	9	9:126090059_C_T	126090059	2.08e-06	T	C	0	0.817	1	0.3659	7506	0.0944	None	#N/A
SD	2	2:171236586_C_T	171236586	2.15e-06	T	C	0	1.213	2	0.5453	2874	0.7167	0.4018	0.681148
SD	14	14:40334302_A_G	40334302	2.32e-06	A	G	0	1.057	3	0.7876	9557	0.7207	0.7351	0.973558
SD	12	12:130520509_C_CT	130520509	2.49e-06	CT	C	44.1	5.364	3	0.147	9557	#N/A	#N/A	#N/A
SD	6	6:155894606_T_C	155894606	2.58e-06	T	C	0	0.516	2	0.7725	8545	0.0139	0.0496	0.981571
SD	9	9:27931106_C_T	27931106	2.86e-06	T	C	0	0.442	1	0.5063	7506	0.0139	None	#N/A
SD	7	7:23873892_A_G	23873892	3.13e-06	A	G	23.2	2.603	2	0.2721	2874	0.2167	0.1062	0.934397
SD	12	12:1857454_G_A	1857454	3.63e-06	A	G	50.7	2.028	1	0.1544	7506	0.0845	0.001	0.956468
SD	1	1:238953146_T_C	238953146	3.7e-06	T	C	0	1.159	3	0.7628	9557	0.5815	0.3274	0.778804
SD	1	1:151332063_CT_C	151332063	3.81e-06	CT	C	0	0.075	2	0.963	2874	0.6869	0.6339	0.922438
SD	13	13:51577470_A_G	51577470	4.36e-06	A	G	0	2.517	3	0.4721	9557	0.2664	0.0833	0.890392
SD	20	20:49207352_CT_C	49207352	4.42e-06	CT	C	0	0.303	2	0.8595	2874	0.5239	0.6171	0.892757
SD	1	1:2372397_A_G	2372397	4.76e-06	A	G	7.7	2.167	2	0.3384	2874	0.492	0.869	0.546991
LBGI	5	5:78000744_T_A	78000744	1.31e-09	A	T	0	0.302	1	0.5823	7685	#N/A	#N/A	#N/A
LBGI	10	10:56382414_C_A	56382414	7.28e-09	A	C	89.9	19.706	2	5.258e-05	8738	0.502	0.4931	0.991144
LBGI	10	10:4538110_A_T	4538110	2.11e-08	A	T	0	0.187	2	0.9106	8738	0.7813	0.8968	0.68003
LBGI	4	4:176558515_A_G	176558515	9.57e-08	A	G	70.5	6.789	2	0.03355	8738	0.3489	0.4613	0.906362
LBGI	5	5:178692763_G_A	178692763	5.57e-07	A	G	0	0.901	1	0.3424	2051	0.2515	0.5546	0.76106
LBGI	5	5:175096367_CT_C	175096367	8.75e-07	CT	C	0	0.836	2	0.6584	8738	0.2734	0.3631	0.934496
LBGI	10	10:131979761_G_T	131979761	1.33e-06	T	G	22.9	1.297	1	0.2548	2051	0.495	0.3254	0.859106
LBGI	21	21:33496823_T_C	33496823	1.41e-06	T	C	55.3	2.238	1	0.1347	2051	0.5586	0.4792	0.918037
LBGI	2	2:63355520_T_A	63355520	2.03e-06	A	T	20.4	2.512	2	0.2847	8738	0.4404	0.6935	0.729926
LBGI	13	13:27053692_CA_C	27053692	2.34e-06	CA	C	0	0.281	1	0.5961	2051	0.6988	0.7679	0.872551
LBGI	1	1:58239016_T_TAC	58239016	2.38e-06	T	TAC	0	0.367	2	0.8325	8738	#N/A	#N/A	#N/A
LBGI	2	2:49249775_A_G	49249775	3.08e-06	A	G	0	1.279	2	0.5274	8738	0.7316	0.7163	0.972309
LBGI	10	10:60203919_C_T	60203919	4.66e-06	T	C	0	0.738	2	0.6914	8738	0.6938	0.6687	0.960688
CV	10	10:4538110_A_T	4538110	2.37e-07	A	T	38.2	4.853	3	0.1829	9585	0.7813	0.8968	0.68003
CV	12	12:130524092_G_A	130524092	3.75e-07	A	G	75.8	8.281	2	0.01592	2874	0.1272	0.2718	0.910409
CV	16	16:50165061_A_AT	50165061	7.79e-07	A	AT	0	0.872	2	0.6468	2874	#N/A	#N/A	#N/A
CV	4	4:57314432_A_T	57314432	7.8e-07	A	T	0	0.415	1	0.5196	7511	0.0139	None	#N/A
CV	1	1:111136919_A_C	111136919	1.23e-06	A	C	0	0.496	1	0.4811	7511	0.005	None	#N/A
CV	8	8:106801559_C_T	106801559	1.25e-06	T	C	0	0.278	1	0.5983	7511	0.1342	None	#N/A
CV	20	20:10328011_C_T	10328011	1.41e-06	T	C	0	0.062	2	0.9693	2874	0.7783	0.8651	0.769845
CV	4	4:165781927_T_A	165781927	2.09e-06	A	T	76.4	4.23	1	0.03972	7511	0.0398	0.0417	0.99901
CV	2	2:5469498_G_T	5469498	2.1e-06	T	G	0	1.326	3	0.723	9585	0.5686	0.7827	0.700929
CV	16	16:6306296_A_G	6306296	2.21e-06	A	G	0	0.339	1	0.5606	7709	0.0199	0.0466	0.986193
CV	17	17:18854064_T_C	18854064	2.25e-06	T	C	0	0.749	2	0.6875	2874	0.1143	0.3562	0.845657
CV	8	8:70772285_C_G	70772285	2.66e-06	C	G	26.6	4.086	3	0.2524	9585	0.1163	0.1964	0.952634
CV	9	9:126094061_C_T	126094061	2.92e-06	T	C	69	3.224	1	0.07256	7511	0.0934	0.001	0.951625
CV	8	8:13314684_G_A	13314684	2.97e-06	A	G	0	0.049	1	0.8245	2051	0.002	0.1022	0.947293
CV	9	9:550079_G_A	550079	3.22e-06	A	G	0	1.979	2	0.3718	2874	0.0308	0.2738	0.859528
CV	11	11:122481997_C_T	122481997	3.34e-06	T	C	19.5	3.726	3	0.2926	9585	0.1958	0.0952	0.941338
CV	7	7:149020958_CA_C	149020958	3.39e-06	CA	C	11.2	3.38	3	0.3367	9585	0.5686	0.498	0.924792
CV	18	18:66071403_T_G	66071403	3.79e-06	T	G	83.3	5.977	1	0.01449	7511	0.0308	None	#N/A
CV	5	5:162443265_G_A	162443265	3.95e-06	A	G	0	0.165	2	0.9209	2874	0.3797	0.121	0.832371
CV	13	13:56159009_T_A	56159009	4.07e-06	A	T	23	2.597	2	0.2729	8532	0.83	0.9385	0.60934
CV	18	18:20921129_T_G	20921129	4.07e-06	T	G	33.8	3.022	2	0.2206	2874	0.174	0.1597	0.991419
CV	7	7:822047_C_A	822047	4.11e-06	A	C	0	0.883	1	0.3473	7534	None	0.0665	#N/A
CV	10	10:94462579_G_GA	94462579	4.14e-06	G	GA	0	1.414	2	0.4931	2874	#N/A	#N/A	#N/A
CV	1	1:91569405_A_C	91569405	4.2e-06	A	C	27.6	4.146	3	0.2461	9585	0.1014	0.2351	0.920142
CV	2	2:21319301_T_A	21319301	4.39e-06	A	T	0	0.967	3	0.8092	9585	0.1103	0.124	0.992242
CV	2	2:209558695_AG_A	209558695	4.92e-06	A	AG	0	0.074	1	0.7855	7511	#N/A	#N/A	#N/A
MAGE	20	20:54401941_G_A	54401941	5.18e-08	A	G	0	0.249	2	0.8829	2874	0.169	0.1607	0.995031
MAGE	11	11:122482267_T_C	122482267	2.12e-07	T	C	0	0.59	3	0.8988	9562	0.1471	0.1131	0.980465
MAGE	2	2:197630607_A_G	197630607	2.13e-07	A	G	0	0.876	1	0.3493	7511	0.0358	None	#N/A
MAGE	2	2:21329821_T_G	21329821	6.3e-07	T	G	0	0.817	3	0.8454	9562	0.1054	0.125	0.988925
MAGE	22	22:49622783_A_G	49622783	7.09e-07	A	G	8.9	3.291	3	0.3488	9562	0.5567	0.6627	0.866644
MAGE	12	12:130499657_A_C	130499657	9.08e-07	A	C	60.8	5.103	2	0.07797	2874	0.3111	0.3026	0.993869
MAGE	18	18:29379739_C_CA	29379739	1.49e-06	CA	C	0	1.471	3	0.689	9562	#N/A	#N/A	#N/A
MAGE	7	7:23873892_A_G	23873892	1.77e-06	A	G	26.7	2.73	2	0.2554	2874	0.2167	0.1062	0.934397
MAGE	3	3:88950483_A_G	88950483	2.14e-06	A	G	0	0.263	3	0.9668	9562	0.4612	0.4117	0.956166
MAGE	15	15:85305142_T_A	85305142	2.35e-06	A	T	0	0.512	2	0.7743	2874	0.325	0.1478	0.885502
MAGE	14	14:40334302_A_G	40334302	2.39e-06	A	G	0	0.939	3	0.8161	9562	0.7207	0.7351	0.973558
MAGE	2	2:175207451_A_G	175207451	2.58e-06	A	G	0	0.283	1	0.5948	7511	0.0268	0.0169	0.99494
MAGE	7	7:73892781_TTG_T	73892781	2.75e-06	T	TTG	0	0.083	1	0.7738	7511	0.0994	0.0357	0.965882
MAGE	1	1:151332063_CT_C	151332063	3.5e-06	CT	C	0	0.393	2	0.8217	2874	0.6869	0.6339	0.922438
MAGE	13	13:51576884_T_G	51576884	3.95e-06	T	G	0	2.456	3	0.4833	9562	0.2654	0.0833	0.89104
MAGE	14	14:20866691_A_C	20866691	4.55e-06	A	C	72.7	7.322	2	0.02571	2874	0.5626	0.624	0.924941
MAGE	10	10:94466915_C_T	94466915	4.92e-06	T	C	0	0.095	2	0.9537	2874	0.495	0.1131	0.744208
MAGE	12	12:68632182_C_T	68632182	5e-06	T	C	0	1.907	2	0.3854	2874	0.1262	0.5149	0.734834
MODD	2	2:175207451_A_G	175207451	3.11e-08	A	G	0	0.211	1	0.646	7505	0.0268	0.0169	0.99494
MODD	5	5:9129776_C_T	9129776	1.01e-06	T	C	58.6	4.834	2	0.08917	2874	0.0308	0.3254	0.826274
MODD	9	9:118381411_A_G	118381411	1.06e-06	A	G	73.6	7.59	2	0.02248	2874	0.659	0.2649	0.674799
MODD	5	5:159699709_A_C	159699709	1.21e-06	A	C	0	2.235	3	0.525	9556	0.1958	0.3601	0.887671
MODD	12	12:82548450_A_T	82548450	1.47e-06	A	T	48.1	3.855	2	0.1455	2874	0.1968	0.1726	0.985162
MODD	16	16:85551780_G_T	85551780	1.65e-06	T	G	0	0.343	2	0.8425	2874	0.4583	0.4911	0.96881
MODD	2	2:197630607_A_G	197630607	2.27e-06	A	G	0	0.284	1	0.5941	7505	0.0358	None	#N/A
MODD	16	16:61646093_G_A	61646093	2.57e-06	A	G	0	0.256	1	0.6131	7505	0.1541	0.0198	0.92685
MODD	12	12:1857454_G_A	1857454	3.39e-06	A	G	77.1	4.376	1	0.03646	7505	0.0845	0.001	0.956468
MODD	12	12:62523278_T_C	62523278	3.71e-06	T	C	0	0.739	2	0.6912	2874	0.1789	0.3214	0.905827
MODD	22	22:44429604_G_T	44429604	4.21e-06	T	G	23.9	2.629	2	0.2687	2874	0.7197	0.9117	0.580616
MODD	12	12:100011290_CATT_C	100011290	4.4e-06	CATT	C	0	1.063	2	0.5879	8558	0.3837	0.0417	0.792376
MODD	4	4:99719512_GA_G	99719512	4.52e-06	G	GA	0	1.158	2	0.5604	2874	0.1362	0.4306	0.80274
MODD	5	5:177106838_A_G	177106838	4.58e-06	A	G	0	0.746	3	0.8623	9556	0.0885	0.3373	0.845757
MODD	1	1:153109376_AC_A	153109376	4.59e-06	A	AC	0	0.938	2	0.6257	2874	0.008	0.3571	0.795587
MODD	2	2:21328903_C_T	21328903	4.67e-06	T	C	0	0.925	3	0.8193	9556	0.1054	0.124	0.989496
MODD	10	10:14150820_A_G	14150820	4.75e-06	A	G	50.7	6.084	3	0.1076	9556	0.3131	0.4663	0.87642
TIR3.9-10.0	16	16:82482705_C_A	82482705	1.12e-07	A	C	0	0.309	1	0.5784	1821	0.4722	0.3254	0.879691
TIR3.9-10.0	3	3:139280832_GT_G	139280832	6.73e-07	G	GT	0	0.336	1	0.5621	1821	0.0109	0.255	0.861944
TIR3.9-10.0	14	14:21770493_TA_T	21770493	8.88e-07	T	TA	0	0.299	1	0.5842	1821	0.3012	0.2887	0.991136
TIR3.9-10.0	15	15:32175696_C_T	32175696	1.06e-06	T	C	0	0.077	1	0.7818	1821	0.4722	0.5893	0.877125
TIR3.9-10.0	12	12:103000034_T_C	103000034	1.9e-06	T	C	58.9	2.433	1	0.1188	1821	0.8211	0.8552	0.895805
TIR3.9-10.0	18	18:21965011_C_T	21965011	3.01e-06	T	C	0	0	1	0.9884	1821	0.8608	0.8829	0.914407
TIR3.9-10.0	4	4:162218402_G_T	162218402	3.26e-06	T	G	23.1	1.301	1	0.2541	1821	0.3181	0.0744	0.851767
TIR3.9-10.0	9	9:92693434_T_C	92693434	3.79e-06	T	C	11.1	1.125	1	0.2888	1821	0.3519	0.5694	0.806098
TIR3.9-10.0	11	11:76807743_A_G	76807743	4.16e-06	A	G	0	0.242	1	0.6229	1821	0.5437	0.6409	0.882453
TIR3.9-10.0	16	16:51299518_G_A	51299518	4.68e-06	A	G	0	0.293	1	0.5884	1821	0.0338	0.0982	0.965566
TBR<3.9	14	14:80955610_TAA_T	80955610	1.58e-07	T	TAA	63.3	2.721	1	0.09903	1821	0.8519	0.8333	0.94112
TBR<3.9	5	5:60551197_G_A	60551197	4.44e-07	A	G	79.7	4.916	1	0.02661	1821	0.0527	0.0585	0.996929
TBR<3.9	9	9:134559741_G_A	134559741	4.81e-07	A	G	50.4	2.017	1	0.1555	1821	0.1233	0.2391	0.929638
TBR<3.9	10	10:85978724_T_TA	85978724	9.98e-07	T	TA	77.4	4.415	1	0.03561	1821	0.0835	0.0982	0.991916
TBR<3.9	11	11:130280986_A_G	130280986	1.04e-06	A	G	84.1	6.303	1	0.01205	1821	0.0457	0.0466	0.999528
TBR<3.9	3	3:177771490_C_T	177771490	1.07e-06	T	C	0	0.005	1	0.9437	1821	0.0388	0.1617	0.93202
TBR<3.9	11	11:70430189_G_A	70430189	1.25e-06	A	G	95.6	22.817	1	1.782e-06	1821	0.0318	0.0962	0.965639
TBR<3.9	12	12:1731357_A_G	1731357	1.52e-06	A	G	0	0.012	1	0.9145	1821	0.2485	0.124	0.923946
TBR<3.9	11	11:85895909_A_G	85895909	1.85e-06	A	G	60.8	2.549	1	0.1104	1821	0.3419	0.3978	0.955732
TBR<3.9	17	17:79271355_G_A	79271355	1.89e-06	A	G	88.9	9.004	1	0.002693	1821	0.0557	0.0417	0.992642
TBR<3.9	4	4:4056913_T_C	4056913	2.32e-06	T	C	0	0.178	1	0.6735	1821	0.1819	0.2183	0.977259
TBR<3.9	4	4:109344723_G_T	109344723	2.46e-06	T	G	18.8	1.231	1	0.2672	1821	0.2992	0.3006	0.999
TBR<3.9	2	2:134227096_C_T	134227096	2.53e-06	T	C	0	0.009	1	0.9258	1821	#N/A	#N/A	#N/A
TBR<3.9	13	13:114539819_G_A	114539819	2.57e-06	A	G	45.7	1.842	1	0.1747	1821	0.8559	0.8552	0.997577
TBR<3.9	16	16:86981883_G_A	86981883	2.67e-06	A	G	78.8	4.716	1	0.02989	1821	0.008	0.13	0.934759
TBR<3.9	2	2:21504739_G_A	21504739	3.1e-06	A	G	0	0.661	1	0.4161	1821	0.9732	0.9315	0.627914
TBR<3.9	12	12:115063532_A_C	115063532	3.36e-06	A	C	78.2	4.585	1	0.03226	1821	0.0646	0.1776	0.935979
TBR<3.9	7	7:152778455_A_T	152778455	4.42e-06	A	T	0	0.256	1	0.6127	1821	0.1382	0.1329	0.996934
TBR<3.0	2	2:221135106_G_C	221135106	1.41e-09	C	G	91.7	12.031	1	0.0005231	1821	0.0964	0.1042	0.995665
TBR<3.0	6	6:7911248_C_A	7911248	1.17e-07	A	C	0	0.422	1	0.516	1821	0.1133	0.2242	0.933588
TBR<3.0	16	16:80896073_G_T	80896073	2.13e-07	T	G	59.2	2.451	1	0.1174	1821	0.1402	0.1766	0.978385
TBR<3.0	19	19:36289448_AT_A	36289448	2.71e-07	A	AT	0	0.097	1	0.7559	1821	0.169	0.1329	0.978751
TBR<3.0	7	7:21813318_A_AT	21813318	3.84e-07	A	AT	69	3.221	1	0.07268	1821	#N/A	#N/A	#N/A
TBR<3.0	7	7:152778455_A_T	152778455	6.6e-07	A	T	17.4	1.211	1	0.2712	1821	0.1382	0.1329	0.996934
TBR<3.0	1	1:158720744_C_T	158720744	7.6e-07	T	C	0	0.372	1	0.5422	1821	0.1561	0.1647	0.994879
TBR<3.0	5	5:23493191_A_C	23493191	2.35e-06	A	C	94.2	17.162	1	3.433e-05	1821	0.9374	0.9474	0.913841
TBR<3.0	11	11:82782595_TC_T	82782595	2.55e-06	T	TC	0	0.779	1	0.3775	1821	0.3042	0.1786	0.917777
TBR<3.0	10	10:129035295_T_A	129035295	2.68e-06	A	T	0	0.045	1	0.8325	1821	0.2087	0.37	0.887946
TBR<3.0	4	4:140694070_T_TA	140694070	2.79e-06	T	TA	0	0.401	1	0.5264	1821	#N/A	#N/A	#N/A
TBR<3.0	19	19:23669304_A_G	23669304	3.92e-06	A	G	72.3	3.605	1	0.0576	1821	0.1312	0.3452	0.862235
TAR>14.0	3	3:128341475_C_T	128341475	1.2e-08	T	C	82.2	5.604	1	0.01792	1821	0.9205	0.8482	0.714107
TAR>14.0	19	19:53630379_T_C	53630379	3.73e-07	T	C	0	0.032	1	0.8591	1821	0.2435	0.0635	0.894862
TAR>14.0	6	6:46446178_G_GA	46446178	4.95e-07	G	GA	39	1.638	1	0.2006	1821	#N/A	#N/A	#N/A
TAR>14.0	16	16:51299518_G_A	51299518	5.82e-07	A	G	0	0.026	1	0.8718	1821	0.0338	0.0982	0.965566
TAR>14.0	17	17:33985301_C_CT	33985301	6.34e-07	CT	C	73	3.703	1	0.05431	1821	#N/A	#N/A	#N/A
TAR>14.0	13	13:22799358_A_G	22799358	6.85e-07	A	G	0	0.137	1	0.711	1821	0.1541	0.0635	0.9493
TAR>14.0	1	1:53625090_G_C	53625090	8.36e-07	C	G	52.7	2.113	1	0.146	1821	0.1004	0.0714	0.984141
TAR>14.0	18	18:48291820_G_A	48291820	1.74e-06	A	G	87.6	8.081	1	0.004473	1821	0.0179	0.0952	0.959102
TAR>14.0	15	15:70053279_TA_T	70053279	1.81e-06	T	TA	0	0.285	1	0.5935	1821	0.7048	0.7153	0.981899
TAR>14.0	1	1:204113692_T_A	204113692	2.08e-06	A	T	0	0.21	1	0.6468	1821	0.0726	0.0913	0.989816
TAR>14.0	12	12:97917853_C_CAAAA	97917853	3.14e-06	CAAAA	C	44.4	1.8	1	0.1797	1821	#N/A	#N/A	#N/A
TAR>14.0	1	1:5048934_A_C	5048934	3.55e-06	A	C	88.2	8.487	1	0.003577	1821	0.9682	0.9474	0.767284
TAR>14.0	15	15:84495187_CT_C	84495187	3.91e-06	CT	C	74.6	3.936	1	0.04726	1821	0.3946	0.5139	0.891984
TAR>14.0	17	17:66478040_T_G	66478040	4.02e-06	T	G	36	1.562	1	0.2113	1821	0.6382	0.3492	0.735341
TAR>14.0	4	4:42203453_TA_T	42203453	4.11e-06	T	TA	77	4.348	1	0.03705	1821	0.0537	0.0446	0.995215
TAR>14.0	16	16:82482705_C_A	82482705	4.92e-06	A	C	0	0.144	1	0.7044	1821	0.4722	0.3254	0.879691
Abbreviations: CGM, continuous glucose monitoring; CHR, chromosome; SNP, single-nucleotide polymorphism; HetISq, heterogeneity I-square; HetChiSq, heterogeneity Chi-square; HetDf, heterogeneity degree of freedom; HetPVal, p value of heterogeneity Chi-squared test; EAS, East-Asian; EUR, European; p, p values were obtained by Chi-square test between EAS and EUR; SD, standard deviation; CV, coeffici…

## Sheet: Supplementary Table S6
Supplementary Table S6. Summary characterization of the identified 3 novel loci in the GWAS catalog
Loci	Genetic variants (based on GRCh38)	p-FDR	MappedGenes	TraitName	EfoTraits	Accession Id	PubmedId	Author	Associations p <5×10-8	±1 Mb of novel locus	High LD (r2>0.2) with novel locus
2q31.1 (GRCh38-2:174342723/GRCh37-2:175207451)	2:172475080	2.00E-385	ITGA6	CD84/ITGA6 protein level ratio	blood protein measurement	GCST90313915	38412862	Suhre K
2q31.1 (GRCh38-2:174342723/GRCh37-2:175207451)	2:172475080	2e-258	ITGA6	ITGA6/STX8 protein level ratio	blood protein measurement	GCST90315207	38412862	Suhre K
2q31.1 (GRCh38-2:174342723/GRCh37-2:175207451)	2:172475080	5e-258	ITGA6	ITGA6/THPO protein level ratio	blood protein measurement	GCST90315208	38412862	Suhre K
2q31.1 (GRCh38-2:174342723/GRCh37-2:175207451)	2:172024708	4e-26	METAP1D	COX5B/METAP1D protein level ratio	blood protein measurement	GCST90314201	38412862	Suhre K
2q31.1 (GRCh38-2:174342723/GRCh37-2:175207451)	2:172024708	1e-22	METAP1D	METAP1D/PLXNA4 protein level ratio	blood protein measurement	GCST90315427	38412862	Suhre K
2q31.1 (GRCh38-2:174342723/GRCh37-2:175207451)	2:172024708	4e-34	METAP1D	METAP1D/TST protein level ratio	blood protein measurement	GCST90315428	38412862	Suhre K
2q31.1 (GRCh38-2:174342723/GRCh37-2:175207451)	2:171790018	5e-24	SLC25A12	METAP1D/VASH1 protein level ratio	blood protein measurement	GCST90315429	38412862	Suhre K
2q31.1 (GRCh38-2:174342723/GRCh37-2:175207451)	2:172024708	4e-56	METAP1D	DECR1/METAP1D protein level ratio	blood protein measurement	GCST90314448	38412862	Suhre K
2q31.1 (GRCh38-2:174342723/GRCh37-2:175207451)	2:171559866	8e-37	CYBRD1,RPL21P38	SCARF2/TNFRSF21 protein level ratio	blood protein measurement	GCST90315813	38412862	Suhre K
2q31.1 (GRCh38-2:174342723/GRCh37-2:175207451)	2:172024708	5e-54	METAP1D	FXN/METAP1D protein level ratio	blood protein measurement	GCST90314897	38412862	Suhre K
2q31.1 (GRCh38-2:174342723/GRCh37-2:175207451)	2:176393476	1e-05	LINC01117,PPIAP67	High activity stress	psychosocial stress measurement	GCST90093106	34698592	Yang J	no
2q31.1 (GRCh38-2:174342723/GRCh37-2:175207451)	2:168900844	2e-13	SPC25	Multi-trait sum score	complex trait	GCST90270117	37277458	Vosberg DE
2q31.1 (GRCh38-2:174342723/GRCh37-2:175207451)	2:173963662	1e-08	SP3	Multi-trait sum score	complex trait	GCST90270117	37277458	Vosberg DE		yes
2q31.1 (GRCh38-2:174342723/GRCh37-2:175207451)	2:173998758	8e-12	SP3,LINC01960	Multi-trait sum score	complex trait	GCST90270117	37277458	Vosberg DE		yes
2q31.1 (GRCh38-2:174342723/GRCh37-2:175207451)	2:171575471	2e-09	CYBRD1,RPL21P38	Multi-trait sex score	sexual dimorphism measurement	GCST90270116	37277458	Vosberg DE
2q31.1 (GRCh38-2:174342723/GRCh37-2:175207451)	2:168933065	1e-08	ABCB11	Multi-trait sum score	complex trait	GCST90270117	37277458	Vosberg DE
2q31.1 (GRCh38-2:174342723/GRCh37-2:175207451)	2:168906638	2e-24	SPC25,G6PC2	Multi-trait sum score	complex trait	GCST90270117	37277458	Vosberg DE
2q31.1 (GRCh38-2:174342723/GRCh37-2:175207451)	2:174010228	4e-09	SP3,LINC01960	Multi-trait sum score	complex trait	GCST90270117	37277458	Vosberg DE		yes
2q31.1 (GRCh38-2:174342723/GRCh37-2:175207451)	2:174028482	1e-08	RPSAP24,LINC01960	Multi-trait sum score	complex trait	GCST90270117	37277458	Vosberg DE		yes
2q31.1 (GRCh38-2:174342723/GRCh37-2:175207451)	2:173974692	1e-10	SP3,LINC01960	Multi-trait sum score	complex trait	GCST90270117	37277458	Vosberg DE		yes
2q31.1 (GRCh38-2:174342723/GRCh37-2:175207451)	2:174024766	1e-08	SP3,LINC01960	Multi-trait sum score	complex trait	GCST90270117	37277458	Vosberg DE		yes
2q31.1 (GRCh38-2:174342723/GRCh37-2:175207451)	2:171559387	7e-10	RPL21P38,CYBRD1	Multi-trait sex score	sexual dimorphism measurement	GCST90270116	37277458	Vosberg DE
2q31.1 (GRCh38-2:174342723/GRCh37-2:175207451)	2:170774748	7e-10	ERICH2,ERICH2-DT	Multi-trait sex score	sexual dimorphism measurement	GCST90270116	37277458	Vosberg DE
2q31.1 (GRCh38-2:174342723/GRCh37-2:175207451)	2:168912517	2e-08	SPC25	Multi-trait sum score	complex trait	GCST90270119	37277458	Vosberg DE
2q31.1 (GRCh38-2:174342723/GRCh37-2:175207451)	2:168906638	2e-36	SPC25,G6PC2	Multi-trait sum score	complex trait	GCST90270119	37277458	Vosberg DE
2q31.1 (GRCh38-2:174342723/GRCh37-2:175207451)	2:168908036	1e-08	G6PC2,SPC25	Multi-trait sum score	complex trait	GCST90270119	37277458	Vosberg DE
2q31.1 (GRCh38-2:174342723/GRCh37-2:175207451)	2:168900844	2e-11	SPC25	Multi-trait sum score	complex trait	GCST90270119	37277458	Vosberg DE
2q31.1 (GRCh38-2:174342723/GRCh37-2:175207451)	2:168910050	3e-13	SPC25	Multi-trait sum score	complex trait	GCST90270119	37277458	Vosberg DE
2q31.1 (GRCh38-2:174342723/GRCh37-2:175207451)	2:171492752	5e-10	DAP3P2,RPS15P4	Lung function (FEV1/FVC)	FEV/FVC ratio	GCST007080	30595370	Kichaev G
2q31.1 (GRCh38-2:174342723/GRCh37-2:175207451)	2:173194654	1e-14	MAP3K20,MAP3K20-AS1	Lung function (FEV1/FVC)	FEV/FVC ratio	GCST007080	30595370	Kichaev G
2q31.1 (GRCh38-2:174342723/GRCh37-2:175207451)	2:176156673	4e-11	HOXD3	Lung function (FEV1/FVC)	FEV/FVC ratio	GCST007080	30595370	Kichaev G
2q31.1 (GRCh38-2:174342723/GRCh37-2:175207451)	2:172043012	2e-07	METAP1D	Spontaneous adipocyte lipolysis	lipid measurement	GCST010088	32180562	Kulyt√© A	no
2q31.1 (GRCh38-2:174342723/GRCh37-2:175207451)	2:170958240	9e-15	GORASP2	Age at menopause	age at menopause	GCST007079	30595370	Kichaev G
2q31.1 (GRCh38-2:174342723/GRCh37-2:175207451)	2:168919850	2e-13	ABCB11	Insulin-related traits (multivariate analysis)	insulin measurement	GCST009863	32002517	Julienne H
2q31.1 (GRCh38-2:174342723/GRCh37-2:175207451)	2:169579647	2e-08	FASTKD1,PPIG	Systolic blood pressure	systolic blood pressure	GCST007087	30595370	Kichaev G
2q31.1 (GRCh38-2:174342723/GRCh37-2:175207451)	2:174665239	2e-11	WIPF1	Systolic blood pressure	systolic blood pressure	GCST007087	30595370	Kichaev G		yes
2q31.1 (GRCh38-2:174342723/GRCh37-2:175207451)	2:175444825	1e-08	RPS15AP14,EXTL2P1	Systolic blood pressure	systolic blood pressure	GCST007087	30595370	Kichaev G
2q31.1 (GRCh38-2:174342723/GRCh37-2:175207451)	2:176193588	6e-14	HOXD1,RPSAP25	Systolic blood pressure	systolic blood pressure	GCST007087	30595370	Kichaev G
2q31.1 (GRCh38-2:174342723/GRCh37-2:175207451)	2:176644281	2e-11	LINC01117	Systolic blood pressure	systolic blood pressure	GCST007087	30595370	Kichaev G
2q31.1 (GRCh38-2:174342723/GRCh37-2:175207451)	2:169232345	2e-08	LRP2	Lung function (FVC)	vital capacity	GCST007081	30595370	Kichaev G
2q31.1 (GRCh38-2:174342723/GRCh37-2:175207451)	2:175545697	1e-12	RPS15AP14,EXTL2P1	Lung function (FVC)	vital capacity	GCST007081	30595370	Kichaev G
2q31.1 (GRCh38-2:174342723/GRCh37-2:175207451)	2:176127129	8e-17	HOXD-AS2	Hair color	hair colour measurement	GCST007082	30595370	Kichaev G
2q31.1 (GRCh38-2:174342723/GRCh37-2:175207451)	2:176738991	2e-10	LINC01117	Hair color	hair colour measurement	GCST007082	30595370	Kichaev G
2q31.1 (GRCh38-2:174342723/GRCh37-2:175207451)	2:169237659	5e-08	LRP2	Blood pressure (smoking interaction)	pack-years measurement,systolic blood pressure	GCST002587	25189868	Sung YJ	no
2q31.1 (GRCh38-2:174342723/GRCh37-2:175207451)	2:176157430	2e-12	HOXD3	Motion sickness	motion sickness	GCST002759	25628336	Hromatka BS
2q31.1 (GRCh38-2:174342723/GRCh37-2:175207451)	20:4012707,2:175630667	8e-09	RNF24 x RPS15AP14 - EXTL2P1	Total PHF-tau (SNP x SNP interaction)	PHF-tau measurement	GCST010340	32450446	Wang H
2q31.1 (GRCh38-2:174342723/GRCh37-2:175207451)	2:176456501,1:58065582	8e-09	PPIAP67 - LINC01117 x DAB1	Total PHF-tau (SNP x SNP interaction)	PHF-tau measurement	GCST010340	32450446	Wang H
2q31.1 (GRCh38-2:174342723/GRCh37-2:175207451)	6:161898113,2:172906158	1e-08	PRKN x RAPGEF4	Total PHF-tau (SNP x SNP interaction)	PHF-tau measurement	GCST010340	32450446	Wang H
2q31.1 (GRCh38-2:174342723/GRCh37-2:175207451)	2:171203688,9:76336337	5e-08	TLK1 x PCSK5	Neuritic plaques (SNP x SNP interaction)	neuritic plaque measurement	GCST010342	32450446	Wang H	no
2q31.1 (GRCh38-2:174342723/GRCh37-2:175207451)	2:175919707,14:103150781	3e-12	EXTL2P1 - LNPK x RPL21P12 - GCSHP2	Diffuse plaques (SNP x SNP interaction)	diffuse plaque measurement	GCST010341	32450446	Wang H
2q31.1 (GRCh38-2:174342723/GRCh37-2:175207451)	1:118661955,2:170402454	2e-10	PSMC1P12 - TBX15 x MYO3B, MYO3B-AS1	Diffuse plaques (SNP x SNP interaction)	diffuse plaque measurement	GCST010341	32450446	Wang H
2q31.1 (GRCh38-2:174342723/GRCh37-2:175207451)	8:8347718,2:169973971	2e-13	PRAG1 x UBR3	Total PHF-tau (SNP x SNP interaction)	PHF-tau measurement	GCST010340	32450446	Wang H
2q31.1 (GRCh38-2:174342723/GRCh37-2:175207451)	2:176057056,11:72621887	8e-08	LNPK - EVX2 x PDE2A	Diffuse plaques (SNP x SNP interaction)	diffuse plaque measurement	GCST010341	32450446	Wang H	no
2q31.1 (GRCh38-2:174342723/GRCh37-2:175207451)	2:175147893,6:16162277	9e-22	ATF2 x MYLIP - MRPL42P2	Total PHF-tau (SNP x SNP interaction)	PHF-tau measurement	GCST010340	32450446	Wang H		yes
2q31.1 (GRCh38-2:174342723/GRCh37-2:175207451)	2:169815974,9:23238535	1e-18	METTL5 x LINC01239 - SUMO2P2	Total PHF-tau (SNP x SNP interaction)	PHF-tau measurement	GCST010340	32450446	Wang H
2q31.1 (GRCh38-2:174342723/GRCh37-2:175207451)	2:171241771,10:73242769	5e-12	TLK1 - METTL8 x FAM149B1, DNAJC9	Total PHF-tau (SNP x SNP interaction)	PHF-tau measurement	GCST010340	32450446	Wang H
2q31.1 (GRCh38-2:174342723/GRCh37-2:175207451)	5:73926308,2:175560385	7e-12	ARHGEF28 x RPS15AP14 - EXTL2P1	Total PHF-tau (SNP x SNP interaction)	PHF-tau measurement	GCST010340	32450446	Wang H
2q31.1 (GRCh38-2:174342723/GRCh37-2:175207451)	2:175147893,4:184053165	9e-14	ATF2 x STOX2 - ENPP6	Total PHF-tau (SNP x SNP interaction)	PHF-tau measurement	GCST010340	32450446	Wang H		yes
2q31.1 (GRCh38-2:174342723/GRCh37-2:175207451)	1:111257850,2:171059610	9e-11	CHIAP1 - CHIAP2 x TLK1	Total PHF-tau (SNP x SNP interaction)	PHF-tau measurement	GCST010340	32450446	Wang H
2q31.1 (GRCh38-2:174342723/GRCh37-2:175207451)	16:17160727,2:170711127	4e-10	XYLT1 x ERICH2-DT	Total PHF-tau (SNP x SNP interaction)	PHF-tau measurement	GCST010340	32450446	Wang H
2q31.1 (GRCh38-2:174342723/GRCh37-2:175207451)	4:59471248,2:171595209	9e-10	LINC02429 - Y_RNA x RPL21P38 - DYNC1I2	Total PHF-tau (SNP x SNP interaction)	PHF-tau measurement	GCST010340	32450446	Wang H
2q31.1 (GRCh38-2:174342723/GRCh37-2:175207451)	2:173173905,1:77498584	1e-09	MAP3K20, MAP3K20-AS1 x AK5	Total PHF-tau (SNP x SNP interaction)	PHF-tau measurement	GCST010340	32450446	Wang H
2q31.1 (GRCh38-2:174342723/GRCh37-2:175207451)	8:72075660,2:169265193	7e-10	MSC-AS1 x LRP2	Total PHF-tau (SNP x SNP interaction)	PHF-tau measurement	GCST010340	32450446	Wang H
2q31.1 (GRCh38-2:174342723/GRCh37-2:175207451)	2:169348336	4e-08	LRP2	Urate levels	urate measurement	GCST000581	20139978	Kamatani Y
2q31.1 (GRCh38-2:174342723/GRCh37-2:175207451)	2:169276576	9e-06	LRP2	Anorexia nervosa	anorexia nervosa	GCST000873	21079607	Wang K	no
2q31.1 (GRCh38-2:174342723/GRCh37-2:175207451)	2:175869870	8e-06	LNPK,EXTL2P1	Obesity-related traits	energy intake	GCST001762	23251661	Comuzzie AG	no
2q31.1 (GRCh38-2:174342723/GRCh37-2:175207451)	2:170400087	2e-06	MYO3B-AS1,MYO3B	Obesity-related traits	hormone measurement	GCST001762	23251661	Comuzzie AG	no
2q31.1 (GRCh38-2:174342723/GRCh37-2:175207451)	2:170604622	3e-06	MYO3B	Obesity-related traits	antioxidant measurement	GCST001762	23251661	Comuzzie AG	no
2q31.1 (GRCh38-2:174342723/GRCh37-2:175207451)	2:169767711	6e-06	KLHL23,PTCHD3P2	Obesity-related traits	hormone measurement	GCST001762	23251661	Comuzzie AG	no
2q31.1 (GRCh38-2:174342723/GRCh37-2:175207451)	2:175869870	8e-06	LNPK,EXTL2P1	Obesity-related traits	energy intake	GCST001762	23251661	Comuzzie AG	no
2q31.1 (GRCh38-2:174342723/GRCh37-2:175207451)	2:175919410	6e-07	EXTL2P1,LNPK	Obesity-related traits	physical activity	GCST001762	23251661	Comuzzie AG	no
2q31.1 (GRCh38-2:174342723/GRCh37-2:175207451)	2:170772553	3e-08	ERICH2-DT,ERICH2	Metabolic syndrome	metabolic syndrome	GCST009602	31589552	Lind L
2q31.1 (GRCh38-2:174342723/GRCh37-2:175207451)	2:171553676	3e-13	CYBRD1	Heel bone mineral density	heel bone mineral density	GCST007066	30595370	Kichaev G
2q31.1 (GRCh38-2:174342723/GRCh37-2:175207451)	2:175855297	2e-09	EXTL2P1,LNPK	Heel bone mineral density	heel bone mineral density	GCST007066	30595370	Kichaev G
2q31.1 (GRCh38-2:174342723/GRCh37-2:175207451)	2:176105931	1e-18	HOXD11	Heel bone mineral density	heel bone mineral density	GCST007066	30595370	Kichaev G
2q31.1 (GRCh38-2:174342723/GRCh37-2:175207451)	2:176509430	6e-10	LINC01117	Heel bone mineral density	heel bone mineral density	GCST007066	30595370	Kichaev G
2q31.1 (GRCh38-2:174342723/GRCh37-2:175207451)	2:176650122	1e-09	LINC01117	Heel bone mineral density	heel bone mineral density	GCST007066	30595370	Kichaev G
2q31.1 (GRCh38-2:174342723/GRCh37-2:175207451)	2:177042502	5e-16	RNU6-187P,RNA5SP112	Male-pattern baldness	balding measurement	GCST007020	30573740	Yap CX
2q31.1 (GRCh38-2:174342723/GRCh37-2:175207451)	2:176231580	3e-11	HOXD1,RPSAP25	Male-pattern baldness	balding measurement	GCST007020	30573740	Yap CX
2q31.1 (GRCh38-2:174342723/GRCh37-2:175207451)	2:173972439	2e-11	SP3,LINC01960	Male-pattern baldness	balding measurement	GCST007020	30573740	Yap CX		yes
2q31.1 (GRCh38-2:174342723/GRCh37-2:175207451)	2:173567920	1e-13	PPIAP66,RPL5P7	Male-pattern baldness	balding measurement	GCST007020	30573740	Yap CX		yes
2q31.1 (GRCh38-2:174342723/GRCh37-2:175207451)	2:175586498	2e-08	EXTL2P1,RPS15AP14	Raw vegetable consumption	diet measurement	GCST010138	32066663	Niarchou M
2q31.1 (GRCh38-2:174342723/GRCh37-2:175207451)	2:170133743	4e-06	MYO3B,RNU6-1006P	Adipose morphology	adipose tissue measurement	GCST010356	32349335	Lundb√§ck V	no
2q31.1 (GRCh38-2:174342723/GRCh37-2:175207451)	2:172015170	1e-08	METAP1D	Spherical equivalent	refractive error	GCST010378	32352494	Han X
2q31.1 (GRCh38-2:174342723/GRCh37-2:175207451)	2:170327267	4e-08	MYO3B	Sleep duration (> 10 hours)	sleep duration	GCST012038	33075057	Li X
2q31.1 (GRCh38-2:174342723/GRCh37-2:175207451)	2:170564615	3e-14	MYO3B	Waist-hip ratio	waist-hip ratio	GCST007067	30595370	Kichaev G
2q31.1 (GRCh38-2:174342723/GRCh37-2:175207451)	2:171552520	6e-13	CYBRD1	Waist-hip ratio	waist-hip ratio	GCST007067	30595370	Kichaev G
2q31.1 (GRCh38-2:174342723/GRCh37-2:175207451)	1:108634800,2:170250306	5e-08	EEIG2 x MYO3B	Total PHF-tau (SNP x SNP interaction)	PHF-tau measurement	GCST010340	32450446	Wang H	no
2q31.1 (GRCh38-2:174342723/GRCh37-2:175207451)	1:69455156,2:172430569	4e-08	LINC01758 - LRRC7 x ITGA6	Total PHF-tau (SNP x SNP interaction)	PHF-tau measurement	GCST010340	32450446	Wang H
2q31.1 (GRCh38-2:174342723/GRCh37-2:175207451)	2:173173905,20:1003314	9e-08	MAP3K20, MAP3K20-AS1 x RSPO4 - PSMF1	Total PHF-tau (SNP x SNP interaction)	PHF-tau measurement	GCST010340	32450446	Wang H	no
2q31.1 (GRCh38-2:174342723/GRCh37-2:175207451)	2:175405511,15:93055037	7e-12	RPS15AP14 - EXTL2P1 x RGMA	Neurofibrillary tangles (SNP x SNP interaction)	neurofibrillary tangles measurement	GCST010343	32450446	Wang H
2q31.1 (GRCh38-2:174342723/GRCh37-2:175207451)	19:39782776,2:170196899	8e-12	LEUTX x MYO3B	Neurofibrillary tangles (SNP x SNP interaction)	neurofibrillary tangles measurement	GCST010343	32450446	Wang H
2q31.1 (GRCh38-2:174342723/GRCh37-2:175207451)	2:176312686	4e-09	MTX2	Male-pattern baldness	alopecia	GCST006661	28196072	Hagenaars SP
2q31.1 (GRCh38-2:174342723/GRCh37-2:175207451)	2:176752116	5e-09	LINC01117	Male-pattern baldness	alopecia	GCST006661	28196072	Hagenaars SP
2q31.1 (GRCh38-2:174342723/GRCh37-2:175207451)	2:173249411	2e-06	MAP3K20,MAP3K20-AS1	Adiponectin levels	adiponectin measurement	GCST003096	26299439	Li WD	no
2q31.1 (GRCh38-2:174342723/GRCh37-2:175207451)	2:176507119	2e-19	LINC01117,NRAL	Chin dimples	chin morphology measurement	GCST003989	27182965	Pickrell JK
2q31.1 (GRCh38-2:174342723/GRCh37-2:175207451)	2:176247091	9e-12	MTX2,RPSAP25	Monobrow	synophrys measurement	GCST003996	27182965	Pickrell JK
2q31.1 (GRCh38-2:174342723/GRCh37-2:175207451)	2:171987022	3e-15	SLC25A12	Myopia	Myopia	GCST003997	27182965	Pickrell JK
2q31.1 (GRCh38-2:174342723/GRCh37-2:175207451)	2:168900922	1e-06	SPC25	Serum lycopene concentrations	lycopene measurement	GCST003433	26861389	D'Adamo CR	no
2q31.1 (GRCh38-2:174342723/GRCh37-2:175207451)	2:172230528	3e-06	DLX2-DT,ITGA6	Tonsillectomy	tonsillectomy risk measurement	GCST005014	28928442	Tian C	no
2q31.1 (GRCh38-2:174342723/GRCh37-2:175207451)	2:175865779	6e-06	LNPK,EXTL2P1	Scarlet fever	susceptibility to scarlet fever measurement	GCST005008	28928442	Tian C	no
2q31.1 (GRCh38-2:174342723/GRCh37-2:175207451)	2:172792653	2e-09	RAPGEF4	Protein quantitative trait loci (liver)	protein measurement	GCST011427	32778093	He B
2q31.1 (GRCh38-2:174342723/GRCh37-2:175207451)	2:173890986	5e-10	SP3	Protein quantitative trait loci (liver)	protein measurement	GCST011427	32778093	He B		yes
2q31.1 (GRCh38-2:174342723/GRCh37-2:175207451)	2:173890986	3e-08	SP3	Protein quantitative trait loci (liver)	protein measurement	GCST011427	32778093	He B		yes
2q31.1 (GRCh38-2:174342723/GRCh37-2:175207451)	2:173740768	1e-12	RPL5P7,PPIAP66	Protein quantitative trait loci (liver)	protein measurement	GCST011427	32778093	He B		yes
2q31.1 (GRCh38-2:174342723/GRCh37-2:175207451)	2:174683271	7e-09	WIPF1,H3P6	Protein quantitative trait loci (liver)	protein measurement	GCST011427	32778093	He B		yes
2q31.1 (GRCh38-2:174342723/GRCh37-2:175207451)	2:172208494	5e-09	ITGA6,DLX2-DT	Protein quantitative trait loci (liver)	protein measurement	GCST011427	32778093	He B
2q31.1 (GRCh38-2:174342723/GRCh37-2:175207451)	2:174376838	2e-10	CIR1	Hand grip strength	grip strength measurement	GCST005829	29691431	Tikkanen E		yes
2q31.1 (GRCh38-2:174342723/GRCh37-2:175207451)	2:175278428	2e-09	RPS15AP14,EXTL2P1	Protein quantitative trait loci (liver)	protein measurement	GCST011427	32778093	He B		yes
2q31.1 (GRCh38-2:174342723/GRCh37-2:175207451)	2:174096760	3e-08	OLA1	Hand grip strength	grip strength measurement	GCST005830	29691431	Tikkanen E		yes
2q31.1 (GRCh38-2:174342723/GRCh37-2:175207451)	2:174376838	9e-13	CIR1	Hand grip strength	grip strength measurement	GCST005830	29691431	Tikkanen E		yes
2q31.1 (GRCh38-2:174342723/GRCh37-2:175207451)	2:173890986	2e-08	SP3	Protein quantitative trait loci (liver)	protein measurement	GCST011427	32778093	He B		yes
2q31.1 (GRCh38-2:174342723/GRCh37-2:175207451)	2:174683271	6e-09	WIPF1,H3P6	Protein quantitative trait loci (liver)	protein measurement	GCST011427	32778093	He B		yes
2q31.1 (GRCh38-2:174342723/GRCh37-2:175207451)	2:173736817	1e-06	RPL5P7,PPIAP66	Sensation seeking	behavioural disinhibition measurement	GCST007621	30718321	Sanchez-Roige S	no	yes
2q31.1 (GRCh38-2:174342723/GRCh37-2:175207451)	2:173740768	1e-11	RPL5P7,PPIAP66	Protein quantitative trait loci (liver)	protein measurement	GCST011427	32778093	He B		yes
2q31.1 (GRCh38-2:174342723/GRCh37-2:175207451)	2:171105637	8e-06	TLK1	Health literacy	health literacy measurement	GCST008513	31250787	Fawns-Ritchie C	no
2q31.1 (GRCh38-2:174342723/GRCh37-2:175207451)	2:169211437	4e-11	LRP2	Macular thickness	macula measurement	GCST006976	30535121	Gao XR
2q31.1 (GRCh38-2:174342723/GRCh37-2:175207451)	2:170340126	2e-08	MYO3B-AS1,MYO3B	Adipsin levels in type 2 diabetes	complement factor D measurement	GCST90091199	34620218	Meeks KAC
2q31.1 (GRCh38-2:174342723/GRCh37-2:175207451)	2:172001452	5e-08	METAP1D	Reaction time	reaction time measurement	GCST90011294	32895543	de la Fuente J	no
2q31.1 (GRCh38-2:174342723/GRCh37-2:175207451)	2:174064024	2e-10	OLA1,RPSAP24	Reaction time	reaction time measurement	GCST90011294	32895543	de la Fuente J		yes
2q31.1 (GRCh38-2:174342723/GRCh37-2:175207451)	2:170980385	6e-24	TLK1,GORASP2	Appendicular lean mass	appendicular lean mass	GCST90000025	33097823	Pei YF
2q31.1 (GRCh38-2:174342723/GRCh37-2:175207451)	2:171317753	2e-11	METTL8	Appendicular lean mass	appendicular lean mass	GCST90000025	33097823	Pei YF
2q31.1 (GRCh38-2:174342723/GRCh37-2:175207451)	2:171560359	3e-73	CYBRD1,RPL21P38	Appendicular lean mass	appendicular lean mass	GCST90000025	33097823	Pei YF
2q31.1 (GRCh38-2:174342723/GRCh37-2:175207451)	2:173968239	5e-19	SP3,LINC01960	Appendicular lean mass	appendicular lean mass	GCST90000025	33097823	Pei YF		yes
2q31.1 (GRCh38-2:174342723/GRCh37-2:175207451)	2:176104478	8e-14	HOXD11	Appendicular lean mass	appendicular lean mass	GCST90000025	33097823	Pei YF
2q31.1 (GRCh38-2:174342723/GRCh37-2:175207451)	2:174095532	4e-28	OLA1	Serum levels of protein OLA1	blood protein measurement	GCST90087132	35078996	Gudjonsson A		yes
2q31.1 (GRCh38-2:174342723/GRCh37-2:175207451)	2:176117597	3e-12	HOXD10	Serum levels of protein GIP	blood protein measurement	GCST90089199	35078996	Gudjonsson A
2q31.1 (GRCh38-2:174342723/GRCh37-2:175207451)	2:172109172	3e-08	DLX2-DT	Feeling miserable	feeling miserable measurement	GCST006943	29500382	Nagel M
2q31.1 (GRCh38-2:174342723/GRCh37-2:175207451)	2:172057104	2e-10	METAP1D	Educational attainment (years of education)	self reported educational attainment	GCST007037	30595370	Kichaev G
2q31.1 (GRCh38-2:174342723/GRCh37-2:175207451)	2:173311193	9e-09	CDCA7,RPS2P18	Educational attainment (years of education)	self reported educational attainment	GCST007037	30595370	Kichaev G
2q31.1 (GRCh38-2:174342723/GRCh37-2:175207451)	2:174340785	8e-09	CIR1,SP9	Educational attainment (years of education)	self reported educational attainment	GCST007037	30595370	Kichaev G		yes	yes
2q31.1 (GRCh38-2:174342723/GRCh37-2:175207451)	2:173412629	3e-16	CDCA7,JPT1P1	Balding type 1	balding measurement	GCST007038	30595370	Kichaev G		yes
2q31.1 (GRCh38-2:174342723/GRCh37-2:175207451)	2:173746578	1e-20	PPIAP66,RPL5P7	Balding type 1	balding measurement	GCST007038	30595370	Kichaev G		yes
2q31.1 (GRCh38-2:174342723/GRCh37-2:175207451)	2:176127129	6e-38	HOXD-AS2	Balding type 1	balding measurement	GCST007038	30595370	Kichaev G
2q31.1 (GRCh38-2:174342723/GRCh37-2:175207451)	2:176587989	5e-09	LINC01117	Balding type 1	balding measurement	GCST007038	30595370	Kichaev G
2q31.1 (GRCh38-2:174342723/GRCh37-2:175207451)	2:176730255	9e-33	LINC01117	Balding type 1	balding measurement	GCST007038	30595370	Kichaev G
2q31.1 (GRCh38-2:174342723/GRCh37-2:175207451)	2:177047475	3e-08	RNU6-187P,RNA5SP112	Balding type 1	balding measurement	GCST007038	30595370	Kichaev G
2q31.1 (GRCh38-2:174342723/GRCh37-2:175207451)	2:170748985	6e-08	ERICH2-DT	Body mass index	body mass index	GCST007039	30595370	Kichaev G	no
2q31.1 (GRCh38-2:174342723/GRCh37-2:175207451)	2:171707511	5e-11	DYNC1I2	Body mass index	body mass index	GCST007039	30595370	Kichaev G
2q31.1 (GRCh38-2:174342723/GRCh37-2:175207451)	2:174301908	8e-17	HNRNPA1P39,LRRC2P1	Body mass index	body mass index	GCST007039	30595370	Kichaev G		yes
2q31.1 (GRCh38-2:174342723/GRCh37-2:175207451)	2:170497332	5e-10	MYO3B	Waist-to-hip ratio adjusted for BMI	BMI-adjusted waist-hip ratio	GCST012230	34021172	Christakoudi S
2q31.1 (GRCh38-2:174342723/GRCh37-2:175207451)	2:170542096	2e-08	MYO3B	Waist-to-hip ratio adjusted for BMI	BMI-adjusted waist-hip ratio	GCST012230	34021172	Christakoudi S
2q31.1 (GRCh38-2:174342723/GRCh37-2:175207451)	2:173899186	1e-08	SP3	Waist circumference adjusted for body mass index	BMI-adjusted waist circumference	GCST012226	34021172	Christakoudi S		yes
2q31.1 (GRCh38-2:174342723/GRCh37-2:175207451)	2:170475778	5e-08	MYO3B	Hip index	BMI-adjusted hip circumference	GCST012229	34021172	Christakoudi S	no
2q31.1 (GRCh38-2:174342723/GRCh37-2:175207451)	2:170492805	2e-09	MYO3B	Hip index	BMI-adjusted hip circumference	GCST012229	34021172	Christakoudi S
2q31.1 (GRCh38-2:174342723/GRCh37-2:175207451)	2:170542096	5e-08	MYO3B	Hip index	BMI-adjusted hip circumference	GCST012229	34021172	Christakoudi S	no
2q31.1 (GRCh38-2:174342723/GRCh37-2:175207451)	2:176109376	4e-08	HOXD10,HOXD11	Kidney volume	kidney volume	GCST90016670	34128465	Liu Y
2q31.1 (GRCh38-2:174342723/GRCh37-2:175207451)	2:170497332	5e-10	MYO3B	Waist-hip index	BMI-adjusted waist-hip ratio	GCST012228	34021172	Christakoudi S
2q31.1 (GRCh38-2:174342723/GRCh37-2:175207451)	2:170542096	2e-08	MYO3B	Waist-hip index	BMI-adjusted waist-hip ratio	GCST012228	34021172	Christakoudi S
2q31.1 (GRCh38-2:174342723/GRCh37-2:175207451)	2:170564615	2e-09	MYO3B	Waist-to-hip ratio adjusted for BMI	BMI-adjusted waist-hip ratio	GCST90020025	34021172	Christakoudi S
2q31.1 (GRCh38-2:174342723/GRCh37-2:175207451)	2:170542096	2e-10	MYO3B	Waist-to-hip ratio adjusted for BMI	BMI-adjusted waist-hip ratio	GCST90020025	34021172	Christakoudi S
2q31.1 (GRCh38-2:174342723/GRCh37-2:175207451)	2:171519276	9e-12	CYBRD1,RPS15P4	Waist-to-hip ratio adjusted for BMI	BMI-adjusted waist-hip ratio	GCST90020025	34021172	Christakoudi S
2q31.1 (GRCh38-2:174342723/GRCh37-2:175207451)	2:171577340	4e-10	CYBRD1,RPL21P38	Waist-to-hip ratio adjusted for BMI	BMI-adjusted waist-hip ratio	GCST90020025	34021172	Christakoudi S
2q31.1 (GRCh38-2:174342723/GRCh37-2:175207451)	2:173270174	4e-09	MAP3K20-AS1	Waist-to-hip ratio adjusted for BMI	BMI-adjusted waist-hip ratio	GCST90020025	34021172	Christakoudi S
2q31.1 (GRCh38-2:174342723/GRCh37-2:175207451)	2:176127196	9e-10	HOXD-AS2	Male-pattern baldness	balding measurement	GCST007020	30573740	Yap CX
2q31.1 (GRCh38-2:174342723/GRCh37-2:175207451)	2:176720233	4e-32	LINC01117	Male-pattern baldness	balding measurement	GCST007020	30573740	Yap CX
2q31.1 (GRCh38-2:174342723/GRCh37-2:175207451)	2:176929526	1e-35	RNU6-187P,LINC01117	Male-pattern baldness	balding measurement	GCST007020	30573740	Yap CX
2q31.1 (GRCh38-2:174342723/GRCh37-2:175207451)	2:170748985	5e-10	ERICH2-DT	Predicted visceral adipose tissue	visceral adipose tissue measurement	GCST008744	31501611	Karlsson T
2q31.1 (GRCh38-2:174342723/GRCh37-2:175207451)	2:171021679	3e-30	TLK1	Height	body height	GCST007841	30595370	Kichaev G
2q31.1 (GRCh38-2:174342723/GRCh37-2:175207451)	2:171298866	1e-39	METTL8,TLK1	Height	body height	GCST007841	30595370	Kichaev G
2q31.1 (GRCh38-2:174342723/GRCh37-2:175207451)	2:171508843	7e-08	DAP3P2,RPS15P4	Height	body height	GCST007841	30595370	Kichaev G	no
2q31.1 (GRCh38-2:174342723/GRCh37-2:175207451)	2:171664915	8e-12	RPL21P38,DYNC1I2	Height	body height	GCST007841	30595370	Kichaev G
2q31.1 (GRCh38-2:174342723/GRCh37-2:175207451)	2:173951628	7e-25	SP3	Height	body height	GCST007841	30595370	Kichaev G		yes
2q31.1 (GRCh38-2:174342723/GRCh37-2:175207451)	2:176097773	2e-09	HOXD12,HOXD13	Height	body height	GCST007841	30595370	Kichaev G
2q31.1 (GRCh38-2:174342723/GRCh37-2:175207451)	2:173742778	8e-55	PPIAP66,RPL5P7	Male-pattern baldness	balding measurement	GCST007020	30573740	Yap CX		yes
2q31.1 (GRCh38-2:174342723/GRCh37-2:175207451)	2:176531789	3e-24	LINC01117	Male-pattern baldness	balding measurement	GCST007020	30573740	Yap CX
2q31.1 (GRCh38-2:174342723/GRCh37-2:175207451)	2:176127129	2e-44	HOXD-AS2	Male-pattern baldness	balding measurement	GCST007020	30573740	Yap CX
2q31.1 (GRCh38-2:174342723/GRCh37-2:175207451)	2:173631188	1e-08	RPL5P7,PPIAP66	Male-pattern baldness	balding measurement	GCST007020	30573740	Yap CX		yes
2q31.1 (GRCh38-2:174342723/GRCh37-2:175207451)	2:173412629	3e-40	CDCA7,JPT1P1	Male-pattern baldness	balding measurement	GCST007020	30573740	Yap CX		yes
2q31.1 (GRCh38-2:174342723/GRCh37-2:175207451)	2:170504133	3e-09	MYO3B	Male-pattern baldness	balding measurement	GCST007020	30573740	Yap CX
2q31.1 (GRCh38-2:174342723/GRCh37-2:175207451)	2:171560293	1e-09	RPL21P38,CYBRD1	Body fat distribution (arm fat ratio)	body fat distribution	GCST007293	30664634	Rask-Andersen M
2q31.1 (GRCh38-2:174342723/GRCh37-2:175207451)	2:174004027	2e-11	LINC01960,SP3	C-reactive protein levels	C-reactive protein measurement	GCST009777	31900758	Han X		yes
2q31.1 (GRCh38-2:174342723/GRCh37-2:175207451)	2:174332817	3e-09	SP9,LINC01305	C-reactive protein levels	C-reactive protein measurement	GCST009777	31900758	Han X		yes
2q31.1 (GRCh38-2:174342723/GRCh37-2:175207451)	2:169036909	9e-28	DHRS9,ABCB11	C-reactive protein levels	C-reactive protein measurement	GCST009777	31900758	Han X
2q31.1 (GRCh38-2:174342723/GRCh37-2:175207451)	2:171183037	1e-10	TLK1	C-reactive protein levels	C-reactive protein measurement	GCST009777	31900758	Han X
2q31.1 (GRCh38-2:174342723/GRCh37-2:175207451)	2:171560293	3e-12	RPL21P38,CYBRD1	Body fat distribution (arm fat ratio)	body fat distribution	GCST007293	30664634	Rask-Andersen M
2q31.1 (GRCh38-2:174342723/GRCh37-2:175207451)	2:172475080	6e-11	ITGA6	Eosinophil counts	eosinophil count	GCST007065	30595370	Kichaev G
2q31.1 (GRCh38-2:174342723/GRCh37-2:175207451)	2:173354407	3e-18	CDCA7,RPS2P18	Mean corpuscular hemoglobin	mean corpuscular hemoglobin	GCST007068	30595370	Kichaev G		yes
2q31.1 (GRCh38-2:174342723/GRCh37-2:175207451)	2:173354407	2e-09	CDCA7,RPS2P18	Red blood cell count	erythrocyte count	GCST007069	30595370	Kichaev G		yes
2q31.1 (GRCh38-2:174342723/GRCh37-2:175207451)	2:174016133	3e-09	LINC01960,SP3	Red blood cell count	erythrocyte count	GCST007069	30595370	Kichaev G		yes
2q31.1 (GRCh38-2:174342723/GRCh37-2:175207451)	2:176109376	7e-27	HOXD10,HOXD11	Red blood cell count	erythrocyte count	GCST007069	30595370	Kichaev G
2q31.1 (GRCh38-2:174342723/GRCh37-2:175207451)	2:176877396	7e-13	LINC01117,RNU6-187P	Red blood cell count	erythrocyte count	GCST007069	30595370	Kichaev G
2q31.1 (GRCh38-2:174342723/GRCh37-2:175207451)	2:168967357	3e-14	ABCB11	Red cell distribution width	obsolete_red blood cell distribution width	GCST007074	30595370	Kichaev G
2q31.1 (GRCh38-2:174342723/GRCh37-2:175207451)	2:173354407	2e-08	CDCA7,RPS2P18	Red cell distribution width	obsolete_red blood cell distribution width	GCST007074	30595370	Kichaev G		yes
2q31.1 (GRCh38-2:174342723/GRCh37-2:175207451)	2:172836821	4e-10	RAPGEF4	Protein quantitative trait loci (liver)	protein measurement	GCST011427	32778093	He B
2q31.1 (GRCh38-2:174342723/GRCh37-2:175207451)	2:174683271	5e-09	WIPF1,H3P6	Protein quantitative trait loci (liver)	protein measurement	GCST011427	32778093	He B		yes
2q31.1 (GRCh38-2:174342723/GRCh37-2:175207451)	2:170415866	2e-08	MYO3B	Protein quantitative trait loci (liver)	protein measurement	GCST011427	32778093	He B
2q31.1 (GRCh38-2:174342723/GRCh37-2:175207451)	2:173890986	7e-11	SP3	Protein quantitative trait loci (liver)	protein measurement	GCST011427	32778093	He B		yes
2q31.1 (GRCh38-2:174342723/GRCh37-2:175207451)	7:127499154,2:175907541	1e-07	LINC03012 - GCC1 x EXTL2P1 - LNPK	Total amyloid (SNP x SNP interaction)	amyloid-beta measurement	GCST010339	32450446	Wang H	no
2q31.1 (GRCh38-2:174342723/GRCh37-2:175207451)	8:128947070,2:169305890	4e-09	CCDC26 x LRP2	Neurofibrillary tangles (SNP x SNP interaction)	neurofibrillary tangles measurement	GCST010343	32450446	Wang H
2q31.1 (GRCh38-2:174342723/GRCh37-2:175207451)	2:175466568,2:79280701	3e-08	RPS15AP14 - EXTL2P1 x CTNNA2	Neurofibrillary tangles (SNP x SNP interaction)	neurofibrillary tangles measurement	GCST010343	32450446	Wang H
2q31.1 (GRCh38-2:174342723/GRCh37-2:175207451)	2:176730255	6e-15	LINC01117	Male-pattern baldness	alopecia	GCST006661	28196072	Hagenaars SP
2q31.1 (GRCh38-2:174342723/GRCh37-2:175207451)	2:172792653	4e-10	RAPGEF4	Protein quantitative trait loci (liver)	protein measurement	GCST011427	32778093	He B
2q31.1 (GRCh38-2:174342723/GRCh37-2:175207451)	2:175863106	2e-10	EXTL2P1,LNPK	Heel bone mineral density	heel bone mineral density	GCST006433	30048462	Kim SK
2q31.1 (GRCh38-2:174342723/GRCh37-2:175207451)	2:176105931	2e-18	HOXD11	Heel bone mineral density	heel bone mineral density	GCST006433	30048462	Kim SK
2q31.1 (GRCh38-2:174342723/GRCh37-2:175207451)	2:176622158	1e-10	LINC01116,LINC01117	Heel bone mineral density	heel bone mineral density	GCST006433	30048462	Kim SK
2q31.1 (GRCh38-2:174342723/GRCh37-2:175207451)	2:176650122	1e-10	LINC01117	Heel bone mineral density	heel bone mineral density	GCST006433	30048462	Kim SK
2q31.1 (GRCh38-2:174342723/GRCh37-2:175207451)	2:176661428	6e-09	LINC01117	Heel bone mineral density	heel bone mineral density	GCST006433	30048462	Kim SK
2q31.1 (GRCh38-2:174342723/GRCh37-2:175207451)	2:174683271	2e-08	WIPF1,H3P6	Protein quantitative trait loci (liver)	protein measurement	GCST011427	32778093	He B		yes
2q31.1 (GRCh38-2:174342723/GRCh37-2:175207451)	2:169432257	7e-07	BBS5,LRP2	Iris heterochromicity	eye colour measurement	GCST007742	30895295	Jonnalagadda M	no
2q31.1 (GRCh38-2:174342723/GRCh37-2:175207451)	2:173685544	5e-06	PPIAP66,RPL5P7	Iris color (a* coordinate)	eye colour measurement	GCST007740	30895295	Jonnalagadda M	no	yes
2q31.1 (GRCh38-2:174342723/GRCh37-2:175207451)	2:169346323	3e-24	LRP2	Serum uric acid levels	uric acid measurement	GCST90094591	34719683	Park JS
2q31.1 (GRCh38-2:174342723/GRCh37-2:175207451)	2:168906638	8e-119	SPC25,G6PC2	Glucose levels	glucose measurement	GCST90092819	35213538	Richardson TG
2q31.1 (GRCh38-2:174342723/GRCh37-2:175207451)	2:169055681	2e-08	ABCB11,DHRS9	Linoleic acid levels	linoleic acid measurement	GCST90092880	35213538	Richardson TG
2q31.1 (GRCh38-2:174342723/GRCh37-2:175207451)	2:168972485	3e-09	ABCB11	Polyunsaturated fatty acid levels	polyunsaturated fatty acid measurement	GCST90092939	35213538	Richardson TG
2q31.1 (GRCh38-2:174342723/GRCh37-2:175207451)	2:169074757	3e-08	DHRS9	Concentration of very small VLDL particles	very low density lipoprotein cholesterol measurement	GCST90093035	35213538	Richardson TG
2q31.1 (GRCh38-2:174342723/GRCh37-2:175207451)	2:176128855	2e-13	HOXD-AS2	Creatinine levels	creatinine measurement	GCST90092815	35213538	Richardson TG
2q31.1 (GRCh38-2:174342723/GRCh37-2:175207451)	2:172538172	5e-73	PDK1-AS1	Pyruvate levels	pyruvate measurement	GCST90092942	35213538	Richardson TG
2q31.1 (GRCh38-2:174342723/GRCh37-2:175207451)	2:170564615	3e-09	MYO3B	Waist-hip index	BMI-adjusted waist-hip ratio	GCST90020027	34021172	Christakoudi S
2q31.1 (GRCh38-2:174342723/GRCh37-2:175207451)	2:170542096	2e-10	MYO3B	Waist-hip index	BMI-adjusted waist-hip ratio	GCST90020027	34021172	Christakoudi S
2q31.1 (GRCh38-2:174342723/GRCh37-2:175207451)	2:171519276	1e-11	CYBRD1,RPS15P4	Waist-hip index	BMI-adjusted waist-hip ratio	GCST90020027	34021172	Christakoudi S
2q31.1 (GRCh38-2:174342723/GRCh37-2:175207451)	2:171577340	1e-09	CYBRD1,RPL21P38	Waist-hip index	BMI-adjusted waist-hip ratio	GCST90020027	34021172	Christakoudi S
2q31.1 (GRCh38-2:174342723/GRCh37-2:175207451)	2:173270174	4e-09	MAP3K20-AS1	Waist-hip index	BMI-adjusted waist-hip ratio	GCST90020027	34021172	Christakoudi S
2q31.1 (GRCh38-2:174342723/GRCh37-2:175207451)	2:173270174	2e-08	MAP3K20-AS1	A body shape index	BMI-adjusted waist circumference	GCST90020024	34021172	Christakoudi S
2q31.1 (GRCh38-2:174342723/GRCh37-2:175207451)	2:169046972	4e-09	DHRS9,ABCB11	Phosphatidylcholine levels	phospholipid measurement	GCST90092937	35213538	Richardson TG
2q31.1 (GRCh38-2:174342723/GRCh37-2:175207451)	2:168972485	1e-08	ABCB11	Omega-6 fatty acid levels	omega-6 polyunsaturated fatty acid measurement	GCST90092933	35213538	Richardson TG
2q31.1 (GRCh38-2:174342723/GRCh37-2:175207451)	2:168972485	2e-08	ABCB11	Phosphoglycerides levels	phospholipid measurement	GCST90092938	35213538	Richardson TG
2q31.1 (GRCh38-2:174342723/GRCh37-2:175207451)	2:172836821	2e-09	RAPGEF4	Protein quantitative trait loci (liver)	protein measurement	GCST011427	32778093	He B
2q31.1 (GRCh38-2:174342723/GRCh37-2:175207451)	2:172066831	6e-11	METAP1D	Adult body size	body height	GCST010988	32376654	Richardson TG
2q31.1 (GRCh38-2:174342723/GRCh37-2:175207451)	2:174374196	8e-11	CIR1	Adult body size	body height	GCST010988	32376654	Richardson TG		yes
2q31.1 (GRCh38-2:174342723/GRCh37-2:175207451)	2:169188258	2e-16	LRP2	Creatinine levels	creatinine measurement	GCST007919	29124443	Yasukochi Y
2q31.1 (GRCh38-2:174342723/GRCh37-2:175207451)	2:169206713	2e-16	LRP2	Estimated glomerular filtration rate	glomerular filtration rate	GCST007917	29124443	Yasukochi Y
2q31.1 (GRCh38-2:174342723/GRCh37-2:175207451)	2:169237232	2e-16	LRP2	Hyperuricemia	hyperuricemia	GCST007916	29124443	Yasukochi Y
2q31.1 (GRCh38-2:174342723/GRCh37-2:175207451)	2:169206713	2e-16	LRP2	Serum uric acid levels	uric acid measurement	GCST007918	29124443	Yasukochi Y
2q31.1 (GRCh38-2:174342723/GRCh37-2:175207451)	2:174130669	3e-06	OLA1	Clostridium difficile infection in multiple myeloma	clostridium difficile infection	GCST005686	29594489	Apewokin S	no	yes
2q31.1 (GRCh38-2:174342723/GRCh37-2:175207451)	2:173266190	4e-08	MAP3K20-AS1,MAP3K20	Hemoglobin levels	hemoglobin measurement	GCST90025969	34226706	Barton AR
2q31.1 (GRCh38-2:174342723/GRCh37-2:175207451)	2:168964291	3e-23	ABCB11	Gamma glutamyl transferase levels	serum gamma-glutamyl transferase measurement	GCST90025966	34226706	Barton AR
2q31.1 (GRCh38-2:174342723/GRCh37-2:175207451)	2:168923643	3e-09	ABCB11	Serum alkaline phosphatase levels	alkaline phosphatase measurement	GCST90025947	34226706	Barton AR
2q31.1 (GRCh38-2:174342723/GRCh37-2:175207451)	2:168990819	6e-15	ABCB11	Serum alkaline phosphatase levels	alkaline phosphatase measurement	GCST90025947	34226706	Barton AR
2q31.1 (GRCh38-2:174342723/GRCh37-2:175207451)	2:168906752	9e-30	SPC25,G6PC2	Blood glucose levels	glucose measurement	GCST90025986	34226706	Barton AR
2q31.1 (GRCh38-2:174342723/GRCh37-2:175207451)	2:168907631	4e-78	SPC25,G6PC2	Blood glucose levels	glucose measurement	GCST90025986	34226706	Barton AR
2q31.1 (GRCh38-2:174342723/GRCh37-2:175207451)	2:168907858	6e-51	SPC25,G6PC2	Blood glucose levels	glucose measurement	GCST90025986	34226706	Barton AR
2q31.1 (GRCh38-2:174342723/GRCh37-2:175207451)	2:168907981	1e-22	SPC25,G6PC2	Blood glucose levels	glucose measurement	GCST90025986	34226706	Barton AR
2q31.1 (GRCh38-2:174342723/GRCh37-2:175207451)	2:169170643	2e-11	LRP2	Creatinine levels	creatinine measurement	GCST90025946	34226706	Barton AR
2q31.1 (GRCh38-2:174342723/GRCh37-2:175207451)	2:168955707	9e-09	ABCB11	Fructosamine levels	fructosamine measurement	GCST90017143	34753797	Riveros-Mckay F
2q31.1 (GRCh38-2:174342723/GRCh37-2:175207451)	2:173354407	5e-16	CDCA7,RPS2P18	Mean corpuscular volume	mean corpuscular volume	GCST90056174	34104963	Thompson A		yes
2q31.1 (GRCh38-2:174342723/GRCh37-2:175207451)	2:176077736	9e-06	EVX2	Direct bilirubin levels x vegetarianism interaction	diet measurement,bilirubin measurement	GCST90161185	38990837	Francis M	no
2q31.1 (GRCh38-2:174342723/GRCh37-2:175207451)	2:171503385	7e-09	RPS15P4,DAP3P2	Hip index	BMI-adjusted hip circumference	GCST90020026	34021172	Christakoudi S
2q31.1 (GRCh38-2:174342723/GRCh37-2:175207451)	2:176077736	9e-06	EVX2	Direct bilirubin levels (adjusted for BMI) x vegetarianism interaction	diet measurement,bilirubin measurement	GCST90161215	38990837	Francis M	no
2q31.1 (GRCh38-2:174342723/GRCh37-2:175207451)	2:168972485	1e-08	ABCB11	Total cholines levels	choline measurement	GCST90092812	35213538	Richardson TG
2q31.1 (GRCh38-2:174342723/GRCh37-2:175207451)	2:172475080	7e-09	ITGA6	Eosinophil counts	eosinophil count	GCST90134621	35935937	H√∂glund J
2q31.1 (GRCh38-2:174342723/GRCh37-2:175207451)	2:171665317	7e-10	DYNC1I2,RPL21P38	Whole body fat mass (UKB data field 23100)	fat body mass	GCST90428121	38538606	Harris BHL
2q31.1 (GRCh38-2:174342723/GRCh37-2:175207451)	2:172025679	2e-09	METAP1D	Whole body fat mass (UKB data field 23100)	fat body mass	GCST90428121	38538606	Harris BHL
2q31.1 (GRCh38-2:174342723/GRCh37-2:175207451)	2:172046366	1e-08	METAP1D	Whole body fat mass (UKB data field 23100)	fat body mass	GCST90428121	38538606	Harris BHL
2q31.1 (GRCh38-2:174342723/GRCh37-2:175207451)	2:171896785	6e-09	SLC25A12	Whole body fat mass (UKB data field 23100)	fat body mass	GCST90428121	38538606	Harris BHL
2q31.1 (GRCh38-2:174342723/GRCh37-2:175207451)	2:174301908	4e-09	HNRNPA1P39,LRRC2P1	Whole body fat mass (UKB data field 23100)	fat body mass	GCST90428121	38538606	Harris BHL		yes
2q31.1 (GRCh38-2:174342723/GRCh37-2:175207451)	2:174665239	1e-11	WIPF1	Systolic blood pressure	systolic blood pressure	GCST90132903	35762941	Plotnikov D		yes
2q31.1 (GRCh38-2:174342723/GRCh37-2:175207451)	2:171302796	2e-08	TLK1,METTL8	Hip circumference adjusted for BMI	BMI-adjusted hip circumference	GCST90020028	34021172	Christakoudi S
2q31.1 (GRCh38-2:174342723/GRCh37-2:175207451)	2:171307461	3e-09	METTL8,TLK1	Hip circumference adjusted for BMI	BMI-adjusted hip circumference	GCST90020028	34021172	Christakoudi S
2q31.1 (GRCh38-2:174342723/GRCh37-2:175207451)	2:171301333	8e-13	TLK1,METTL8	Hip circumference adjusted for BMI	BMI-adjusted hip circumference	GCST90020028	34021172	Christakoudi S
2q31.1 (GRCh38-2:174342723/GRCh37-2:175207451)	2:171397123	4e-08	METTL8	Hip circumference adjusted for BMI	BMI-adjusted hip circumference	GCST90020028	34021172	Christakoudi S
2q31.1 (GRCh38-2:174342723/GRCh37-2:175207451)	2:171387543	5e-11	METTL8	Hip circumference adjusted for BMI	BMI-adjusted hip circumference	GCST90020028	34021172	Christakoudi S
2q31.1 (GRCh38-2:174342723/GRCh37-2:175207451)	2:171496225	4e-11	RPS15P4,DAP3P2	Hip circumference adjusted for BMI	BMI-adjusted hip circumference	GCST90020028	34021172	Christakoudi S
2q31.1 (GRCh38-2:174342723/GRCh37-2:175207451)	2:171542047	4e-16	CYBRD1	Hip circumference adjusted for BMI	BMI-adjusted hip circumference	GCST90020028	34021172	Christakoudi S
2q31.1 (GRCh38-2:174342723/GRCh37-2:175207451)	2:171518134	2e-08	CYBRD1,RPS15P4	Hip circumference adjusted for BMI	BMI-adjusted hip circumference	GCST90020028	34021172	Christakoudi S
2q31.1 (GRCh38-2:174342723/GRCh37-2:175207451)	2:171571778	6e-10	CYBRD1,RPL21P38	Hip circumference adjusted for BMI	BMI-adjusted hip circumference	GCST90020028	34021172	Christakoudi S
2q31.1 (GRCh38-2:174342723/GRCh37-2:175207451)	2:171542540	2e-11	CYBRD1	Hip circumference adjusted for BMI	BMI-adjusted hip circumference	GCST90020028	34021172	Christakoudi S
2q31.1 (GRCh38-2:174342723/GRCh37-2:175207451)	2:171560564	1e-18	CYBRD1,RPL21P38	Hip circumference adjusted for BMI	BMI-adjusted hip circumference	GCST90020028	34021172	Christakoudi S
2q31.1 (GRCh38-2:174342723/GRCh37-2:175207451)	2:171565436	8e-09	RPL21P38,CYBRD1	Hip circumference adjusted for BMI	BMI-adjusted hip circumference	GCST90020028	34021172	Christakoudi S
2q31.1 (GRCh38-2:174342723/GRCh37-2:175207451)	2:171577502	9e-19	CYBRD1,RPL21P38	Hip circumference adjusted for BMI	BMI-adjusted hip circumference	GCST90020028	34021172	Christakoudi S
2q31.1 (GRCh38-2:174342723/GRCh37-2:175207451)	2:171603101	3e-12	DYNC1I2,RPL21P38	Hip circumference adjusted for BMI	BMI-adjusted hip circumference	GCST90020028	34021172	Christakoudi S
2q31.1 (GRCh38-2:174342723/GRCh37-2:175207451)	2:171615318	4e-08	RPL21P38,DYNC1I2	Hip circumference adjusted for BMI	BMI-adjusted hip circumference	GCST90020028	34021172	Christakoudi S
2q31.1 (GRCh38-2:174342723/GRCh37-2:175207451)	2:171608822	1e-09	DYNC1I2,RPL21P38	Hip circumference adjusted for BMI	BMI-adjusted hip circumference	GCST90020028	34021172	Christakoudi S
2q31.1 (GRCh38-2:174342723/GRCh37-2:175207451)	2:173969033	1e-08	SP3,LINC01960	Hip circumference adjusted for BMI	BMI-adjusted hip circumference	GCST90020028	34021172	Christakoudi S		yes
2q31.1 (GRCh38-2:174342723/GRCh37-2:175207451)	2:171350230	2e-06	METTL8	Waist circumference	waist circumference	GCST90103753	35051171	Wong HS	no
2q31.1 (GRCh38-2:174342723/GRCh37-2:175207451)	2:176254614	2e-07	RPSAP25,MTX2	Facial wrinkles (crow's feet)	skin aging measurement	GCST90094904	35421404	Lee SG	no
2q31.1 (GRCh38-2:174342723/GRCh37-2:175207451)	2:173270174	2e-08	MAP3K20-AS1	Waist circumference adjusted for body mass index	BMI-adjusted waist circumference	GCST90020029	34021172	Christakoudi S
2q31.1 (GRCh38-2:174342723/GRCh37-2:175207451)	2:168934928	6e-10	ABCB11	Pulse pressure	pulse pressure measurement	GCST90132905	35762941	Plotnikov D
2q31.1 (GRCh38-2:174342723/GRCh37-2:175207451)	2:174665239	2e-09	WIPF1	Pulse pressure	pulse pressure measurement	GCST90132905	35762941	Plotnikov D		yes
2q31.1 (GRCh38-2:174342723/GRCh37-2:175207451)	2:170095514	2e-10	UBR3,RNU6-1006P	Dried fruit consumption	diet measurement	GCST90132980	32193382	Cole JB
2q31.1 (GRCh38-2:174342723/GRCh37-2:175207451)	2:175581071	5e-08	EXTL2P1,RPS15AP14	Raw vegetable consumption	diet measurement	GCST90132978	32193382	Cole JB	no
2q31.1 (GRCh38-2:174342723/GRCh37-2:175207451)	2:171678688	3e-11	RPL21P38,DYNC1I2	Water consumption (glasses per day) (UKB data field 1528)	beverage consumption measurement	GCST90132985	32193382	Cole JB
2q31.1 (GRCh38-2:174342723/GRCh37-2:175207451)	2:176205444	2e-09	HOXD1,RPSAP25	Added salt consumption	diet measurement	GCST90133001	32193382	Cole JB
2q31.1 (GRCh38-2:174342723/GRCh37-2:175207451)	2:171297265	4e-10	METTL8,TLK1	Hip circumference adjusted for BMI	BMI-adjusted hip circumference	GCST012227	34021172	Christakoudi S
2q31.1 (GRCh38-2:174342723/GRCh37-2:175207451)	2:173000748	6e-06	RAPGEF4	COVID-19 (hospitalized vs population)	COVID-19	GCST90104738	35224516	Thibord F	no
2q31.1 (GRCh38-2:174342723/GRCh37-2:175207451)	2:173356129	6e-06	CDCA7	Total cholesterol levels	total cholesterol measurement	GCST90134518	35884923	Lee SB	no	yes
2q31.1 (GRCh38-2:174342723/GRCh37-2:175207451)	2:169036909	2e-23	DHRS9,ABCB11	C-reactive protein levels (MTAG)	C-reactive protein measurement	GCST90179146	36376304	Koskeridis F
2q31.1 (GRCh38-2:174342723/GRCh37-2:175207451)	2:171084508	2e-10	TLK1	C-reactive protein levels (MTAG)	C-reactive protein measurement	GCST90179146	36376304	Koskeridis F
2q31.1 (GRCh38-2:174342723/GRCh37-2:175207451)	2:173982965	8e-10	SP3,LINC01960	C-reactive protein levels (MTAG)	C-reactive protein measurement	GCST90179146	36376304	Koskeridis F		yes
2q31.1 (GRCh38-2:174342723/GRCh37-2:175207451)	2:168992047	1e-10	ABCB11	C-reactive protein levels (MTAG)	C-reactive protein measurement	GCST90179146	36376304	Koskeridis F
2q31.1 (GRCh38-2:174342723/GRCh37-2:175207451)	2:169011743	2e-12	ABCB11	C-reactive protein levels (MTAG)	C-reactive protein measurement	GCST90179146	36376304	Koskeridis F
2q31.1 (GRCh38-2:174342723/GRCh37-2:175207451)	2:170826597	6e-09	GAD1	C-reactive protein levels (MTAG)	C-reactive protein measurement	GCST90179146	36376304	Koskeridis F
2q31.1 (GRCh38-2:174342723/GRCh37-2:175207451)	2:174301908	9e-09	HNRNPA1P39,LRRC2P1	C-reactive protein levels (MTAG)	C-reactive protein measurement	GCST90179146	36376304	Koskeridis F		yes
2q31.1 (GRCh38-2:174342723/GRCh37-2:175207451)	2:168976242	3e-06	ABCB11	Total cholesterol levels	total cholesterol measurement	GCST90134518	35884923	Lee SB	no
2q31.1 (GRCh38-2:174342723/GRCh37-2:175207451)	2:171598423	8e-06	DYNC1I2,RPL21P38	HDL cholesterol levels	high density lipoprotein cholesterol measurement	GCST90134519	35884923	Lee SB	no
2q31.1 (GRCh38-2:174342723/GRCh37-2:175207451)	2:170772553	4e-09	ERICH2-DT,ERICH2	Triglyceride levels in non-type 2 diabetes	triglyceride measurement	GCST90244680	36269708	Selvaraj MS
2q31.1 (GRCh38-2:174342723/GRCh37-2:175207451)	2:169036909	2e-15	DHRS9,ABCB11	Low-density lipoprotein levels (MTAG)	low density lipoprotein cholesterol measurement	GCST90179148	36376304	Koskeridis F
2q31.1 (GRCh38-2:174342723/GRCh37-2:175207451)	2:168966201	8e-09	ABCB11	LDL (standard GWA)	low density lipoprotein cholesterol measurement	GCST90267272	37106081	Schoeler T
2q31.1 (GRCh38-2:174342723/GRCh37-2:175207451)	2:171875473	4e-08	SLC25A12	Age when finished full-time education (standard GWA)	self reported educational attainment	GCST90267280	37106081	Schoeler T
2q31.1 (GRCh38-2:174342723/GRCh37-2:175207451)	2:171307461	2e-12	METTL8,TLK1	Height (standard GWA)	body height	GCST90267284	37106081	Schoeler T
2q31.1 (GRCh38-2:174342723/GRCh37-2:175207451)	2:171289591	9e-07	TLK1,METTL8	COVID-19 (hospitalized vs not hospitalized)	COVID-19	GCST90104752	35224516	Thibord F	no
2q31.1 (GRCh38-2:174342723/GRCh37-2:175207451)	2:173000748	6e-06	RAPGEF4	COVID-19 (hospitalized vs not hospitalized)	COVID-19	GCST90104752	35224516	Thibord F	no
2q31.1 (GRCh38-2:174342723/GRCh37-2:175207451)	2:172337727	3e-06	ITGA6,DLX2-DT	Childhood median systolic blood pressure percentile	systolic blood pressure	GCST90269916	36718908	Pike MM	no
2q31.1 (GRCh38-2:174342723/GRCh37-2:175207451)	2:173205383	3e-08	MAP3K20,MAP3K20-AS1	High-density lipoprotein levels (MTAG)	high density lipoprotein cholesterol measurement	GCST90179147	36376304	Koskeridis F
2q31.1 (GRCh38-2:174342723/GRCh37-2:175207451)	2:171307461	3e-06	METTL8,TLK1	Height (weighted GWA)	body height	GCST90267285	37106081	Schoeler T	no
2q31.1 (GRCh38-2:174342723/GRCh37-2:175207451)	2:173392946	2e-06	JPT1P1,CDCA7	Tinnitus	Tinnitus	GCST90267564	36581688	Bhatt IS	no	yes
2q31.1 (GRCh38-2:174342723/GRCh37-2:175207451)	2:168906638	1e-101	SPC25,G6PC2	Glucose levels (UKB data field 23470)	glucose measurement	GCST90269567	36764567	Davyson E
2q31.1 (GRCh38-2:174342723/GRCh37-2:175207451)	2:172538172	1e-60	PDK1-AS1	Pyruvate levels (UKB data field 23472)	pyruvate measurement	GCST90269569	36764567	Davyson E
2q31.1 (GRCh38-2:174342723/GRCh37-2:175207451)	2:171553676	2e-08	CYBRD1	Body mass index (MTAG)	body mass index	GCST90179150	36376304	Koskeridis F
2q31.1 (GRCh38-2:174342723/GRCh37-2:175207451)	2:171701662	2e-12	DYNC1I2	Body mass index (MTAG)	body mass index	GCST90179150	36376304	Koskeridis F
2q31.1 (GRCh38-2:174342723/GRCh37-2:175207451)	2:172066831	8e-09	METAP1D	Body mass index (MTAG)	body mass index	GCST90179150	36376304	Koskeridis F
2q31.1 (GRCh38-2:174342723/GRCh37-2:175207451)	2:174096760	8e-13	OLA1	Body mass index (MTAG)	body mass index	GCST90179150	36376304	Koskeridis F		yes
2q31.1 (GRCh38-2:174342723/GRCh37-2:175207451)	2:174301908	1e-12	HNRNPA1P39,LRRC2P1	Body mass index (MTAG)	body mass index	GCST90179150	36376304	Koskeridis F		yes
2q31.1 (GRCh38-2:174342723/GRCh37-2:175207451)	2:170531085	2e-06	MYO3B	Treatment effectiveness of alpha blocker in hypertension	response to antihypertensive drug	GCST90281360	37151119	Yamazaki K	no
2q31.1 (GRCh38-2:174342723/GRCh37-2:175207451)	2:171578809	2e-08	CYBRD1,RPL21P38	RBC levels of ATP (consider breakdown) (uM)	ATP measurement	GCST90267455	36395887	Moore A
2q31.1 (GRCh38-2:174342723/GRCh37-2:175207451)	2:176177905	2e-07	HAGLR,HAGLROS	Hemoglobin concentration	hemoglobin measurement	GCST90258653	35964923	Timoteo VJ	no
2q31.1 (GRCh38-2:174342723/GRCh37-2:175207451)	2:169592192	6e-09	PPIG	RBC levels of Pyruvate (uM)	pyruvate measurement	GCST90267519	36395887	Moore A
2q31.1 (GRCh38-2:174342723/GRCh37-2:175207451)	2:174730034	1e-09	CHRNA1,H3P6	RBC levels of Pyruvate (uM)	pyruvate measurement	GCST90267519	36395887	Moore A		yes
2q31.1 (GRCh38-2:174342723/GRCh37-2:175207451)	2:176644543	4e-08	LINC01117	RBC levels of 12(13)-DiHOME	obsolete_12,13-DiHOME measurement	GCST90267428	36395887	Moore A
2q31.1 (GRCh38-2:174342723/GRCh37-2:175207451)	2:172046366	4e-11	METAP1D	Whole body fat free mass (UKB data field 23101)	lean body mass	GCST90428120	38538606	Harris BHL
2q31.1 (GRCh38-2:174342723/GRCh37-2:175207451)	2:170912441	8e-11	GORASP2,GAD1	Whole body fat free mass (UKB data field 23101)	lean body mass	GCST90428120	38538606	Harris BHL
2q31.1 (GRCh38-2:174342723/GRCh37-2:175207451)	2:173929212	3e-09	SP3	Whole body fat free mass (UKB data field 23101)	lean body mass	GCST90428120	38538606	Harris BHL		yes
2q31.1 (GRCh38-2:174342723/GRCh37-2:175207451)	2:172024653	2e-11	METAP1D	Whole body fat free mass (UKB data field 23101)	lean body mass	GCST90428120	38538606	Harris BHL
2q31.1 (GRCh38-2:174342723/GRCh37-2:175207451)	2:171520702	6e-22	CYBRD1,RPS15P4	Whole body fat free mass (UKB data field 23101)	lean body mass	GCST90428120	38538606	Harris BHL
2q31.1 (GRCh38-2:174342723/GRCh37-2:175207451)	2:174301908	5e-10	HNRNPA1P39,LRRC2P1	Body mass index	body mass index	GCST90428119	38538606	Harris BHL		yes
2q31.1 (GRCh38-2:174342723/GRCh37-2:175207451)	2:171557976	1e-32	CYBRD1	Whole body fat free mass (UKB data field 23101)	lean body mass	GCST90428120	38538606	Harris BHL
2q31.1 (GRCh38-2:174342723/GRCh37-2:175207451)	2:171748889	6e-13	DYNC1I2	Whole body fat free mass (UKB data field 23101)	lean body mass	GCST90428120	38538606	Harris BHL
2q31.1 (GRCh38-2:174342723/GRCh37-2:175207451)	2:171665317	3e-14	DYNC1I2,RPL21P38	Whole body fat free mass (UKB data field 23101)	lean body mass	GCST90428120	38538606	Harris BHL
2q31.1 (GRCh38-2:174342723/GRCh37-2:175207451)	2:173968239	9e-09	SP3,LINC01960	Whole body fat free mass (UKB data field 23101)	lean body mass	GCST90428120	38538606	Harris BHL		yes
2q31.1 (GRCh38-2:174342723/GRCh37-2:175207451)	2:173598126	4e-08	PPIAP66,RPL5P7	End-stage renal disease in Type 1 diabetics	chronic kidney disease	GCST002182	24029427	Sandholm N		yes
2q31.1 (GRCh38-2:174342723/GRCh37-2:175207451)	2:169416081	5e-07	BBS5,LRP2	Ocular sarcoidosis	ocular sarcoidosis	GCST010054	32141793	Garman L	no
2q31.1 (GRCh38-2:174342723/GRCh37-2:175207451)	2:175616112	2e-08	RPS15AP14,EXTL2P1	Waist circumference adjusted for body mass index	BMI-adjusted waist circumference	GCST009867	31669095	Zhu Z
2q31.1 (GRCh38-2:174342723/GRCh37-2:175207451)	2:170783464	5e-06	ERICH2-DT,ERICH2	Nicotine dependence symptom count	nicotine dependence symptom count	GCST010105	25555482	Gelernter J	no
2q31.1 (GRCh38-2:174342723/GRCh37-2:175207451)	2:169300480	4e-08	LRP2	White matter microstructure (axial diusivities)	white matter microstructure measurement	GCST009537	31666681	Zhao B
2q31.1 (GRCh38-2:174342723/GRCh37-2:175207451)	2:170783464	5e-06	ERICH2-DT,ERICH2	Nicotine dependence symptom count	nicotine dependence symptom count	GCST010105	25555482	Gelernter J	no
2q31.1 (GRCh38-2:174342723/GRCh37-2:175207451)	2:173922768	7e-10	SP3	Waist circumference adjusted for body mass index	BMI-adjusted waist circumference	GCST009867	31669095	Zhu Z		yes
2q31.1 (GRCh38-2:174342723/GRCh37-2:175207451)	2:173899186	1e-08	SP3	Waist circumference adjusted for body mass index	BMI-adjusted waist circumference	GCST009867	31669095	Zhu Z		yes
2q31.1 (GRCh38-2:174342723/GRCh37-2:175207451)	2:174301908	8e-17	HNRNPA1P39,LRRC2P1	Body mass index	body mass index	GCST009871	31669095	Zhu Z		yes
2q31.1 (GRCh38-2:174342723/GRCh37-2:175207451)	2:174071453	2e-12	OLA1,RPSAP24	Body mass index	body mass index	GCST009871	31669095	Zhu Z		yes
2q31.1 (GRCh38-2:174342723/GRCh37-2:175207451)	2:174378496	2e-09	CIR1	Body mass index	body mass index	GCST009871	31669095	Zhu Z		yes
2q31.1 (GRCh38-2:174342723/GRCh37-2:175207451)	2:171707412	3e-11	DYNC1I2	Body mass index	body mass index	GCST009871	31669095	Zhu Z
2q31.1 (GRCh38-2:174342723/GRCh37-2:175207451)	2:172066831	3e-10	METAP1D	Body mass index	body mass index	GCST009871	31669095	Zhu Z
2q31.1 (GRCh38-2:174342723/GRCh37-2:175207451)	2:169111602	8e-06	DHRS9,UBE2V1P6	Gut microbiota (bacterial taxa, hurdle binary method)	gut microbiome measurement	GCST010396	32572223	Hughes DA	no
2q31.1 (GRCh38-2:174342723/GRCh37-2:175207451)	2:169183318	6e-06	LRP2	Gut microbiota (bacterial taxa, hurdle binary method)	gut microbiome measurement	GCST010396	32572223	Hughes DA	no
2q31.1 (GRCh38-2:174342723/GRCh37-2:175207451)	2:173394711	2e-06	JPT1P1,CDCA7	Rate of cognitive decline in Alzheimer's disease	cognitive decline measurement	GCST010567	32573913	Sherva R	no	yes
2q31.1 (GRCh38-2:174342723/GRCh37-2:175207451)	2:173432931	2e-08	CBY1P1,JPT1P1	Otitis media (chronic/recurrent)	Otitis media	GCST002148	23974705	Allen EK		yes
2q31.1 (GRCh38-2:174342723/GRCh37-2:175207451)	2:168906638	4e-15	SPC25,G6PC2	Metabolite levels	coronary artery calcification	GCST001639	22916037	Inouye M
2q31.1 (GRCh38-2:174342723/GRCh37-2:175207451)	2:171616074	6e-06	RPL21P38,DYNC1I2	Metabolite levels	phosphatidylcholine 38:5 measurement	GCST009391	23823483	Rhee EP	no
2q31.1 (GRCh38-2:174342723/GRCh37-2:175207451)	2:176684769	7e-07	LINC01117	Metabolite levels	indole-3-propionate measurement	GCST009391	23823483	Rhee EP	no
2q31.1 (GRCh38-2:174342723/GRCh37-2:175207451)	2:175757050	3e-06	EXTL2P1,RPS15AP14	Metabolite levels	lysophosphatidylcholine 18:2 measurement	GCST009391	23823483	Rhee EP	no
2q31.1 (GRCh38-2:174342723/GRCh37-2:175207451)	2:170240256	6e-06	MYO3B	Metabolite levels	triacylglycerol 46:2 measurement	GCST009391	23823483	Rhee EP	no
2q31.1 (GRCh38-2:174342723/GRCh37-2:175207451)	2:170475778	6e-07	MYO3B	Metabolite levels	anthranilic acid measurement	GCST009391	23823483	Rhee EP	no
2q31.1 (GRCh38-2:174342723/GRCh37-2:175207451)	2:172258859	6e-06	DLX2-DT,ITGA6	Metabolite levels	triacylglycerol 54:4 measurement	GCST009391	23823483	Rhee EP	no
2q31.1 (GRCh38-2:174342723/GRCh37-2:175207451)	2:168996710	4e-06	ABCB11	Systolic blood pressure in sickle cell anemia	systolic blood pressure	GCST002187	24058526	Bhatnagar P	no
2q31.1 (GRCh38-2:174342723/GRCh37-2:175207451)	2:171824168	1e-06	SLC25A12	Amyotrophic lateral sclerosis (sporadic)	sporadic amyotrophic lateral sclerosis	GCST002337	24529757	Xie T	no
2q31.1 (GRCh38-2:174342723/GRCh37-2:175207451)	2:175275908	6e-07	EXTL2P1,RPS15AP14	Metabolite levels	cholesteryl ester 20:5 measurement	GCST009391	23823483	Rhee EP	no	yes
2q31.1 (GRCh38-2:174342723/GRCh37-2:175207451)	2:176116615	1e-06	HOXD10	Amyotrophic lateral sclerosis (sporadic)	sporadic amyotrophic lateral sclerosis	GCST002337	24529757	Xie T	no
2q31.1 (GRCh38-2:174342723/GRCh37-2:175207451)	2:171713909	9e-07	DYNC1I2	Hippocampal volume	hippocampal volume	GCST002761	25625606	Mather KA	no
2q31.1 (GRCh38-2:174342723/GRCh37-2:175207451)	2:172924385	9e-06	RAPGEF4	Hippocampal volume	hippocampal volume	GCST002761	25625606	Mather KA	no
2q31.1 (GRCh38-2:174342723/GRCh37-2:175207451)	2:173474920	4e-06	CBY1P1,JPT1P1	Deliberate self-harm	Self-injurious behavior	GCST010506	32473944	Russell AE	no	yes
2q31.1 (GRCh38-2:174342723/GRCh37-2:175207451)	2:173478261	4e-06	CBY1P1	Deliberate self-harm	Self-injurious behavior	GCST010506	32473944	Russell AE	no	yes
2q31.1 (GRCh38-2:174342723/GRCh37-2:175207451)	2:173473594	4e-06	JPT1P1,CBY1P1	Deliberate self-harm	Self-injurious behavior	GCST010506	32473944	Russell AE	no	yes
2q31.1 (GRCh38-2:174342723/GRCh37-2:175207451)	2:173471763	3e-06	JPT1P1,CBY1P1	Deliberate self-harm	Self-injurious behavior	GCST010506	32473944	Russell AE	no	yes
2q31.1 (GRCh38-2:174342723/GRCh37-2:175207451)	2:173472580	3e-06	JPT1P1,CBY1P1	Deliberate self-harm	Self-injurious behavior	GCST010506	32473944	Russell AE	no	yes
2q31.1 (GRCh38-2:174342723/GRCh37-2:175207451)	2:173471071	4e-06	CBY1P1,JPT1P1	Deliberate self-harm	Self-injurious behavior	GCST010506	32473944	Russell AE	no	yes
2q31.1 (GRCh38-2:174342723/GRCh37-2:175207451)	2:173469992	3e-06	JPT1P1,CBY1P1	Deliberate self-harm	Self-injurious behavior	GCST010506	32473944	Russell AE	no	yes
2q31.1 (GRCh38-2:174342723/GRCh37-2:175207451)	2:173479182	5e-06	PPIAP66,CBY1P1	Deliberate self-harm	Self-injurious behavior	GCST010506	32473944	Russell AE	no	yes
2q31.1 (GRCh38-2:174342723/GRCh37-2:175207451)	2:173472140	3e-06	CBY1P1,JPT1P1	Deliberate self-harm	Self-injurious behavior	GCST010506	32473944	Russell AE	no	yes
2q31.1 (GRCh38-2:174342723/GRCh37-2:175207451)	2:173475610	4e-06	CBY1P1,JPT1P1	Deliberate self-harm	Self-injurious behavior	GCST010506	32473944	Russell AE	no	yes
2q31.1 (GRCh38-2:174342723/GRCh37-2:175207451)	2:173471273	4e-06	CBY1P1,JPT1P1	Deliberate self-harm	Self-injurious behavior	GCST010506	32473944	Russell AE	no	yes
2q31.1 (GRCh38-2:174342723/GRCh37-2:175207451)	2:168906638	6e-10	SPC25,G6PC2	Metabolic traits	glucose measurement	GCST000292	19060910	Sabatti C
2q31.1 (GRCh38-2:174342723/GRCh37-2:175207451)	2:171271410	5e-06	TLK1,METTL8	Hippocampal atrophy	hippocampal atrophy	GCST001530	22745009	Melville SA	no
2q31.1 (GRCh38-2:174342723/GRCh37-2:175207451)	2:168906638	2e-06	SPC25,G6PC2	Fasting plasma glucose	fasting blood glucose measurement	GCST001486	22508271	Rasmussen-Torvik LJ	no
2q31.1 (GRCh38-2:174342723/GRCh37-2:175207451)	2:170965956	1e-06	GORASP2	Cognitive performance	neuropsychological test	GCST000477	19734545	Need AC	no
2q31.1 (GRCh38-2:174342723/GRCh37-2:175207451)	2:175853013	4e-06	LNPK,EXTL2P1	Periodontal microbiota	periodontitis	GCST001588	22699663	Divaris K	no
2q31.1 (GRCh38-2:174342723/GRCh37-2:175207451)	3:112779033,2:172446825	3e-06	LINC02042 - CD200R1L-AS1 x ITGA6	Prostate cancer (SNP x SNP interaction)	prostate carcinoma	GCST001370	22219177	Tao S	no
2q31.1 (GRCh38-2:174342723/GRCh37-2:175207451)	2:175424591	8e-06	RPS15AP14,EXTL2P1	Electrocardiographic conduction measures	electrocardiography,PR interval	GCST000344	19389651	Smith JG	no
2q31.1 (GRCh38-2:174342723/GRCh37-2:175207451)	2:175790010	7e-06	RPS15AP14,EXTL2P1	Information processing speed	information processing speed	GCST000905	21130836	Luciano M	no
2q31.1 (GRCh38-2:174342723/GRCh37-2:175207451)	2:168900844	5e-10	SPC25	Glycated hemoglobin levels	HbA1c measurement	GCST000303	19096518	Par√© G
2q31.1 (GRCh38-2:174342723/GRCh37-2:175207451)	2:170876715	3e-06	GAD1,GORASP2	Uric acid levels	uric acid measurement	GCST000227	18759275	McArdle PF	no
2q31.1 (GRCh38-2:174342723/GRCh37-2:175207451)	2:172628350	2e-06	RAPGEF4-AS1,PDK1	Erectile dysfunction in type 1 diabetes	erectile dysfunction	GCST001572	22704111	Hotaling JM	no
2q31.1 (GRCh38-2:174342723/GRCh37-2:175207451)	2:170772553	2e-11	ERICH2-DT,ERICH2	Triglyceride levels	triglyceride measurement	GCST010244	32203549	Richardson TG
2q31.1 (GRCh38-2:174342723/GRCh37-2:175207451)	2:174374196	4e-08	CIR1	Triglyceride levels	triglyceride measurement	GCST010244	32203549	Richardson TG		yes
2q31.1 (GRCh38-2:174342723/GRCh37-2:175207451)	2:169077231	1e-09	DHRS9	Apolipoprotein A1 levels	apolipoprotein A 1 measurement	GCST010241	32203549	Richardson TG
2q31.1 (GRCh38-2:174342723/GRCh37-2:175207451)	2:173221013	2e-09	MAP3K20,MAP3K20-AS1	Apolipoprotein A1 levels	apolipoprotein A 1 measurement	GCST010241	32203549	Richardson TG
2q31.1 (GRCh38-2:174342723/GRCh37-2:175207451)	2:168972343	4e-22	ABCB11	Apolipoprotein B levels	apolipoprotein B measurement	GCST010243	32203549	Richardson TG
2q31.1 (GRCh38-2:174342723/GRCh37-2:175207451)	2:173062043	3e-11	MAP3K20,RAPGEF4	HDL cholesterol levels	high density lipoprotein cholesterol measurement	GCST010242	32203549	Richardson TG
2q31.1 (GRCh38-2:174342723/GRCh37-2:175207451)	2:173178505	5e-09	MAP3K20-AS1,MAP3K20	Lifetime smoking index	smoking behaviour measurement	GCST009096	31689377	Wootton RE
2q31.1 (GRCh38-2:174342723/GRCh37-2:175207451)	2:168973818	3e-23	ABCB11	LDL cholesterol levels	low density lipoprotein cholesterol measurement	GCST010245	32203549	Richardson TG
2q31.1 (GRCh38-2:174342723/GRCh37-2:175207451)	2:173287079	7e-06	RPS2P18,MAP3K20-AS1	Age-related cognitive decline (attention/processing speed) (slope of z-scores)	cognitive decline measurement	GCST009440	30954325	Kamboh MI	no
2q31.1 (GRCh38-2:174342723/GRCh37-2:175207451)	2:176738991	2e-10	LINC01117	Blond vs. brown/black hair color	hair color	GCST006988	30531825	Morgan MD
2q31.1 (GRCh38-2:174342723/GRCh37-2:175207451)	2:170772553	5e-08	ERICH2-DT,ERICH2	Triglyceride levels	triglyceride measurement	GCST010173	32154731	Ripatti P	no
2q31.1 (GRCh38-2:174342723/GRCh37-2:175207451)	2:171297191	2e-08	METTL8,TLK1	Appendicular lean mass	appendicular lean mass	GCST009576	31761296	Hernandez Cordero AI
2q31.1 (GRCh38-2:174342723/GRCh37-2:175207451)	2:171544540	6e-09	CYBRD1	Appendicular lean mass	appendicular lean mass	GCST009576	31761296	Hernandez Cordero AI
2q31.1 (GRCh38-2:174342723/GRCh37-2:175207451)	2:171560293	8e-13	RPL21P38,CYBRD1	Appendicular lean mass	appendicular lean mass	GCST009576	31761296	Hernandez Cordero AI
2q31.1 (GRCh38-2:174342723/GRCh37-2:175207451)	2:171573607	1e-08	RPL21P38,CYBRD1	Appendicular lean mass	appendicular lean mass	GCST009576	31761296	Hernandez Cordero AI
2q31.1 (GRCh38-2:174342723/GRCh37-2:175207451)	2:168900844	1e-15	SPC25	Circulating leptin levels or HOMA-B	leptin measurement,HOMA-B	GCST010270	32341051	Wang X
2q31.1 (GRCh38-2:174342723/GRCh37-2:175207451)	2:171558509	5e-16	RPL21P38,CYBRD1	Appendicular lean mass	appendicular lean mass	GCST009577	31761296	Hernandez Cordero AI
2q31.1 (GRCh38-2:174342723/GRCh37-2:175207451)	2:176147842	2e-08	HOXD3	Diastolic blood pressure	diastolic blood pressure	GCST007094	27841878	Hoffmann TJ
2q31.1 (GRCh38-2:174342723/GRCh37-2:175207451)	2:174608111	2e-09	WIPF1	Pulse pressure	pulse pressure measurement	GCST007096	27841878	Hoffmann TJ		yes
2q31.1 (GRCh38-2:174342723/GRCh37-2:175207451)	2:176833154	4e-08	RNU6-187P,LINC01117	Male-pattern baldness	androgenetic alopecia	GCST003983	27182965	Pickrell JK
2q31.1 (GRCh38-2:174342723/GRCh37-2:175207451)	2:173740905	5e-08	PPIAP66,RPL5P7	Male-pattern baldness	androgenetic alopecia	GCST003983	27182965	Pickrell JK	no	yes
2q31.1 (GRCh38-2:174342723/GRCh37-2:175207451)	2:176151284	9e-06	HOXD3	Pelvic organ prolapse (moderate/severe)	pelvic organ prolapse	GCST003225	26545240	Giri A	no
2q31.1 (GRCh38-2:174342723/GRCh37-2:175207451)	2:173058409	3e-07	MAP3K20,RAPGEF4	Parental longevity (mother's age at death)	parental longevity	GCST003393	27015805	Pilling LC	no
2q31.1 (GRCh38-2:174342723/GRCh37-2:175207451)	2:173242571	1e-06	MAP3K20-AS1,MAP3K20	Parental longevity (mother's age at death)	parental longevity	GCST003393	27015805	Pilling LC	no
2q31.1 (GRCh38-2:174342723/GRCh37-2:175207451)	2:174682945	5e-10	WIPF1,H3P6	Resting heart rate	resting heart rate	GCST003818	27798624	Eppinga RN		yes
2q31.1 (GRCh38-2:174342723/GRCh37-2:175207451)	2:170550440	9e-06	MYO3B	Itch intensity from mosquito bite adjusted by bite size	mosquito bite reaction itch intensity measurement,mosquito bite reaction size measurement	GCST004862	28199695	Jones AV	no
2q31.1 (GRCh38-2:174342723/GRCh37-2:175207451)	2:170550440	7e-07	MYO3B	Itch intensity from mosquito bite adjusted by bite size	mosquito bite reaction itch intensity measurement,mosquito bite reaction size measurement	GCST004865	28199695	Jones AV	no
2q31.1 (GRCh38-2:174342723/GRCh37-2:175207451)	2:173687203	2e-07	RPL5P7,PPIAP66	Mosquito bite size	mosquito bite reaction size measurement	GCST004863	28199695	Jones AV	no	yes
2q31.1 (GRCh38-2:174342723/GRCh37-2:175207451)	2:175845357	6e-06	LNPK,EXTL2P1	Congenital heart disease (maternal effect)	congenital heart disease	GCST004721	28468790	Agopian AJ	no
2q31.1 (GRCh38-2:174342723/GRCh37-2:175207451)	2:168977860	9e-27	ABCB11	Alanine aminotransferase levels	serum alanine aminotransferase measurement	GCST90011898	33547301	Chen VL
2q31.1 (GRCh38-2:174342723/GRCh37-2:175207451)	2:169036909	1e-48	DHRS9,ABCB11	Serum alkaline phosphatase levels	alkaline phosphatase measurement	GCST90011900	33547301	Chen VL
2q31.1 (GRCh38-2:174342723/GRCh37-2:175207451)	2:173299076	7e-06	CDCA7,RPS2P18	Gut microbiota relative abundance (Blautia)	gut microbiome measurement	GCST90006996	33208821	Ishida S	no
2q31.1 (GRCh38-2:174342723/GRCh37-2:175207451)	2:176833154	3e-13	RNU6-187P,LINC01117	Male-pattern baldness	alopecia	GCST006661	28196072	Hagenaars SP
2q31.1 (GRCh38-2:174342723/GRCh37-2:175207451)	2:173742778	1e-12	PPIAP66,RPL5P7	Male-pattern baldness	alopecia	GCST006661	28196072	Hagenaars SP		yes
2q31.1 (GRCh38-2:174342723/GRCh37-2:175207451)	2:173740905	4e-12	PPIAP66,RPL5P7	Male-pattern baldness	alopecia	GCST006661	28196072	Hagenaars SP		yes
2q31.1 (GRCh38-2:174342723/GRCh37-2:175207451)	2:176222045	7e-13	HOXD1,RPSAP25	Male-pattern baldness	alopecia	GCST006661	28196072	Hagenaars SP
2q31.1 (GRCh38-2:174342723/GRCh37-2:175207451)	2:176826815	3e-10	RNU6-187P,LINC01117	Male-pattern baldness	alopecia	GCST006661	28196072	Hagenaars SP
2q31.1 (GRCh38-2:174342723/GRCh37-2:175207451)	2:173412629	3e-10	CDCA7,JPT1P1	Male-pattern baldness	alopecia	GCST006661	28196072	Hagenaars SP		yes
2q31.1 (GRCh38-2:174342723/GRCh37-2:175207451)	2:176481554	8e-10	PPIAP67,LINC01117	Male-pattern baldness	alopecia	GCST006661	28196072	Hagenaars SP
2q31.1 (GRCh38-2:174342723/GRCh37-2:175207451)	2:176361439	4e-09	LINC01117,PPIAP67	Male-pattern baldness	alopecia	GCST006661	28196072	Hagenaars SP
2q31.1 (GRCh38-2:174342723/GRCh37-2:175207451)	2:176210045	4e-09	HOXD1,RPSAP25	Male-pattern baldness	alopecia	GCST006661	28196072	Hagenaars SP
2q31.1 (GRCh38-2:174342723/GRCh37-2:175207451)	2:176778182	8e-09	LINC01117	Alzheimer disease and age of onset	Alzheimer disease,age at onset	GCST003427	26830138	Herold C
2q31.1 (GRCh38-2:174342723/GRCh37-2:175207451)	2:171676795	6e-06	RPL21P38,DYNC1I2	Schizophrenia	schizophrenia	GCST003048	26198764	Goes FS	no
2q31.1 (GRCh38-2:174342723/GRCh37-2:175207451)	2:173616153	6e-06	PPIAP66,RPL5P7	Pediatric areal bone mineral density (radius)	radius bone mineral density	GCST004176	28181694	Chesi A	no	yes
2q31.1 (GRCh38-2:174342723/GRCh37-2:175207451)	2:173017191	2e-06	RAPGEF4	GLP-1 levels in response to oral glucose tolerance test (fasting)	glucagon-like peptide-1 measurement,glucose tolerance test	GCST005164	29093273	Almgren P	no
2q31.1 (GRCh38-2:174342723/GRCh37-2:175207451)	2:176189453	2e-08	HOXD1	GIP levels in response to oral glucose tolerance test (120 minutes)	glucose-dependent insulinotropic peptide measurement,glucose tolerance test	GCST005166	29093273	Almgren P
2q31.1 (GRCh38-2:174342723/GRCh37-2:175207451)	2:174608111	4e-08	WIPF1	Systolic blood pressure	systolic blood pressure	GCST007099	27841878	Hoffmann TJ		yes
2q31.1 (GRCh38-2:174342723/GRCh37-2:175207451)	2:176147842	9e-06	HOXD3	Systolic blood pressure	systolic blood pressure	GCST007099	27841878	Hoffmann TJ	no
2q31.1 (GRCh38-2:174342723/GRCh37-2:175207451)	2:168973645	8e-07	ABCB11	Low density lipoprotein cholesterol levels	low density lipoprotein cholesterol measurement	GCST007141	29507422	Hoffmann TJ	no
2q31.1 (GRCh38-2:174342723/GRCh37-2:175207451)	2:168973645	6e-08	ABCB11	Low density lipoprotein cholesterol levels	low density lipoprotein cholesterol measurement	GCST007141	29507422	Hoffmann TJ	no
2q31.1 (GRCh38-2:174342723/GRCh37-2:175207451)	2:168974005	3e-07	ABCB11	Low density lipoprotein cholesterol levels	low density lipoprotein cholesterol measurement	GCST007141	29507422	Hoffmann TJ	no
2q31.1 (GRCh38-2:174342723/GRCh37-2:175207451)	2:168974005	4e-09	ABCB11	Low density lipoprotein cholesterol levels	low density lipoprotein cholesterol measurement	GCST007141	29507422	Hoffmann TJ
2q31.1 (GRCh38-2:174342723/GRCh37-2:175207451)	2:174376730	6e-06	CIR1	Schizophrenia	schizophrenia	GCST003048	26198764	Goes FS	no	yes
2q31.1 (GRCh38-2:174342723/GRCh37-2:175207451)	2:174268728	7e-08	LRRC2P1,Y_RNA	Alzheimer disease and age of onset	Alzheimer disease,age at onset	GCST003427	26830138	Herold C	no	yes
2q31.1 (GRCh38-2:174342723/GRCh37-2:175207451)	2:172107630	8e-06	DLX2-DT	Schizophrenia	schizophrenia	GCST003048	26198764	Goes FS	no
2q31.1 (GRCh38-2:174342723/GRCh37-2:175207451)	2:175853013	8e-09	LNPK,EXTL2P1	Neuroticism	neuroticism measurement	GCST007339	30643256	Baselmans BML
2q31.1 (GRCh38-2:174342723/GRCh37-2:175207451)	2:168947058	2e-09	ABCB11	Metabolically unhealthy in normal weight	metabolic syndrome	GCST012149	33500527	Park JM
2q31.1 (GRCh38-2:174342723/GRCh37-2:175207451)	2:175853013	4e-08	LNPK,EXTL2P1	Life satisfaction	wellbeing measurement	GCST007337	30643256	Baselmans BML
2q31.1 (GRCh38-2:174342723/GRCh37-2:175207451)	2:175853145	3e-08	EXTL2P1,LNPK	Well-being spectrum (multivariate analysis)	wellbeing measurement	GCST007341	30643256	Baselmans BML
2q31.1 (GRCh38-2:174342723/GRCh37-2:175207451)	2:175853013	8e-09	LNPK,EXTL2P1	Depressive symptoms	depressive symptom measurement	GCST007340	30643256	Baselmans BML
2q31.1 (GRCh38-2:174342723/GRCh37-2:175207451)	2:176035543	7e-11	LNPK,EVX2	Carpal tunnel syndrome	carpal tunnel syndrome	GCST007581	30833571	Wiberg A
2q31.1 (GRCh38-2:174342723/GRCh37-2:175207451)	2:176056916	5e-08	LNPK,EVX2	Pelvic organ prolapse	pelvic organ prolapse	GCST90102470	35739095	Pujol-Gualdo N	no
2q31.1 (GRCh38-2:174342723/GRCh37-2:175207451)	2:173354390	1e-07	RPS2P18,CDCA7	Cancer (pleiotropy)	cancer	GCST90011822	32887889	Rashkin SR	no	yes
2q31.1 (GRCh38-2:174342723/GRCh37-2:175207451)	2:171564590	5e-07	RPL21P38,CYBRD1	Cancer (pleiotropy)	cancer	GCST90011822	32887889	Rashkin SR	no
2q31.1 (GRCh38-2:174342723/GRCh37-2:175207451)	2:168961525	1e-06	ABCB11	interferon-related traits	cytokine measurement	GCST012156	33104735	Lundtoft C	no
2q31.1 (GRCh38-2:174342723/GRCh37-2:175207451)	2:172433143	5e-12	ITGA6	Cancer (pleiotropy)(bidirectional)	cancer	GCST90011823	32887889	Rashkin SR
2q31.1 (GRCh38-2:174342723/GRCh37-2:175207451)	2:174340785	6e-09	CIR1,SP9	Metastasis in stage I-III microsatellite instability low/stable colorectal cancer (time to event)	metastasis measurement,disease progression measurement	GCST007434	30738427	Penney ME		yes	yes
2q31.1 (GRCh38-2:174342723/GRCh37-2:175207451)	2:177071675	7e-06	RNA5SP112,RNU6-187P	Velopharyngeal dysfunction	velopharyngeal dysfunction	GCST006280	29855589	Chernus J	no
2q31.1 (GRCh38-2:174342723/GRCh37-2:175207451)	2:172769257	8e-06	RAPGEF4	Heart rate in heart failure with reduced ejection fraction	heart rate	GCST007999	31113495	Evans KL	no
2q31.1 (GRCh38-2:174342723/GRCh37-2:175207451)	2:174334748	2e-06	LINC01305,SP9	Cognitive empathy	empathy measurement	GCST005755	28584286	Warrier V	no	yes
2q31.1 (GRCh38-2:174342723/GRCh37-2:175207451)	2:176247091	3e-07	MTX2,RPSAP25	Eye morphology	eye morphology measurement	GCST012063	33593615	Huang Y	no
2q31.1 (GRCh38-2:174342723/GRCh37-2:175207451)	2:176247091	5e-06	MTX2,RPSAP25	Mouth morphology	mouth morphology measurement	GCST012055	33593615	Huang Y	no
2q31.1 (GRCh38-2:174342723/GRCh37-2:175207451)	2:176325768	2e-06	MTX2	Ischemic stroke in dyslipidemia	Ischemic stroke	GCST90014132	33632238	Song Y	no
2q31.1 (GRCh38-2:174342723/GRCh37-2:175207451)	2:168900420	9e-27	SPC25	Fasting blood glucose	fasting blood glucose measurement	GCST011587	33842983	Chung RH
2q31.1 (GRCh38-2:174342723/GRCh37-2:175207451)	2:168906638	1e-30	SPC25,G6PC2	Fasting blood glucose	fasting blood glucose measurement	GCST011587	33842983	Chung RH
2q31.1 (GRCh38-2:174342723/GRCh37-2:175207451)	2:168907981	4e-77	SPC25,G6PC2	Fasting blood glucose	fasting blood glucose measurement	GCST011587	33842983	Chung RH
2q31.1 (GRCh38-2:174342723/GRCh37-2:175207451)	2:172726684	8e-08	RAPGEF4-AS1	Fasting blood glucose	fasting blood glucose measurement	GCST011587	33842983	Chung RH	no
2q31.1 (GRCh38-2:174342723/GRCh37-2:175207451)	2:175243129	3e-08	EXTL2P1,RPS15AP14	Brain shape (segment 202)	brain measurement	GCST90013081	33821002	Naqvi S		yes
2q31.1 (GRCh38-2:174342723/GRCh37-2:175207451)	2:169154475	2e-08	LRP2	Gout	gout	GCST012338	33832965	Sandoval-Plata G
2q31.1 (GRCh38-2:174342723/GRCh37-2:175207451)	2:176182444	4e-09	HAGLR	Gout	gout	GCST012338	33832965	Sandoval-Plata G
2q31.1 (GRCh38-2:174342723/GRCh37-2:175207451)	2:174100883	8e-06	OLA1	Coronary artery calcified atherosclerotic plaque score in type 2 diabetes	coronary artery calcification	GCST005174	29221444	Divers J	no	yes
2q31.1 (GRCh38-2:174342723/GRCh37-2:175207451)	2:169782560	5e-06	CYB5AP2,KLHL23	Common carotid intima-media thickness in HIV infection	common carotid intimal medial thickness	GCST005184	29206233	Shendre A	no
2q31.1 (GRCh38-2:174342723/GRCh37-2:175207451)	2:169261301	3e-08	LRP2	Relapse in multiple sclerosis	disease recurrence	GCST004752	28739605	Zhou Y
2q31.1 (GRCh38-2:174342723/GRCh37-2:175207451)	2:168935661	4e-06	ABCB11	Glycated hemoglobin levels	HbA1c measurement	GCST005145	29170429	Hachiya T	no
2q31.1 (GRCh38-2:174342723/GRCh37-2:175207451)	2:168977860	1e-18	ABCB11	Gamma glutamyl transferase levels	serum gamma-glutamyl transferase measurement	GCST006019	29403010	Kanai M
2q31.1 (GRCh38-2:174342723/GRCh37-2:175207451)	2:169013785	5e-29	ABCB11	Alanine transaminase levels	serum alanine aminotransferase measurement	GCST005998	29403010	Kanai M
2q31.1 (GRCh38-2:174342723/GRCh37-2:175207451)	2:169343942	1e-13	LRP2	Serum uric acid levels	uric acid measurement	GCST005983	29403010	Kanai M
2q31.1 (GRCh38-2:174342723/GRCh37-2:175207451)	2:169154948	2e-11	LRP2	Serum uric acid levels	uric acid measurement	GCST005983	29403010	Kanai M
2q31.1 (GRCh38-2:174342723/GRCh37-2:175207451)	2:169343942	5e-22	LRP2	Glomerular filtration rate	glomerular filtration rate	GCST005984	29403010	Kanai M
2q31.1 (GRCh38-2:174342723/GRCh37-2:175207451)	2:169343942	3e-25	LRP2	Creatinine levels	creatinine measurement	GCST005985	29403010	Kanai M
2q31.1 (GRCh38-2:174342723/GRCh37-2:175207451)	2:170499764	3e-06	MYO3B	Coronary artery aneurysm in Kawasaki disease	coronary aneurysm	GCST003560	27171184	Kuo HC	no
2q31.1 (GRCh38-2:174342723/GRCh37-2:175207451)	2:168910638	1e-11	SPC25	Hemoglobin A1c levels	HbA1c measurement	GCST006001	29403010	Kanai M
2q31.1 (GRCh38-2:174342723/GRCh37-2:175207451)	2:168910638	3e-37	SPC25	Blood sugar levels	glucose measurement	GCST006002	29403010	Kanai M
2q31.1 (GRCh38-2:174342723/GRCh37-2:175207451)	2:172727935	7e-09	RAPGEF4-AS1	Blood sugar levels	glucose measurement	GCST006002	29403010	Kanai M
2q31.1 (GRCh38-2:174342723/GRCh37-2:175207451)	2:169013785	3e-17	ABCB11	Aspartate aminotransferase levels	aspartate aminotransferase measurement	GCST005999	29403010	Kanai M
2q31.1 (GRCh38-2:174342723/GRCh37-2:175207451)	2:168907981	3e-16	SPC25,G6PC2	Blood sugar levels	glucose measurement	GCST006002	29403010	Kanai M
2q31.1 (GRCh38-2:174342723/GRCh37-2:175207451)	2:176247091	9e-07	MTX2,RPSAP25	Eye morphology	eye morphology measurement	GCST006105	29921221	Cha S	no
2q31.1 (GRCh38-2:174342723/GRCh37-2:175207451)	2:176247091	2e-07	MTX2,RPSAP25	Upper eyelid morphology	eye morphology measurement	GCST006107	29921221	Cha S	no
2q31.1 (GRCh38-2:174342723/GRCh37-2:175207451)	2:176247091	9e-08	MTX2,RPSAP25	Upper eyelid morphology	eye morphology measurement	GCST006107	29921221	Cha S	no
2q31.1 (GRCh38-2:174342723/GRCh37-2:175207451)	2:176247091	7e-09	MTX2,RPSAP25	Upper eyelid morphology	eye morphology measurement	GCST006107	29921221	Cha S
2q31.1 (GRCh38-2:174342723/GRCh37-2:175207451)	2:176247091	4e-06	MTX2,RPSAP25	Upper eyelid morphology	eye morphology measurement	GCST006107	29921221	Cha S	no
2q31.1 (GRCh38-2:174342723/GRCh37-2:175207451)	2:176247091	1e-07	MTX2,RPSAP25	Upper eyelid morphology	eye morphology measurement	GCST006107	29921221	Cha S	no
2q31.1 (GRCh38-2:174342723/GRCh37-2:175207451)	2:176247091	4e-09	MTX2,RPSAP25	Upper eyelid morphology	eye morphology measurement	GCST006107	29921221	Cha S
2q31.1 (GRCh38-2:174342723/GRCh37-2:175207451)	2:172025679	3e-13	METAP1D	Body mass index	body mass index	GCST009004	30239722	Pulit SL
2q31.1 (GRCh38-2:174342723/GRCh37-2:175207451)	2:171520702	2e-13	CYBRD1,RPS15P4	Waist-to-hip ratio adjusted for BMI	BMI-adjusted waist-hip ratio	GCST008994	30239722	Pulit SL
2q31.1 (GRCh38-2:174342723/GRCh37-2:175207451)	2:174376754	5e-09	CIR1	Accelerometer-based physical activity measurement (fraction of time with accelerations >425 milli-gravities)	physical activity measurement	GCST006079	29899525	Klimentidis YC		yes	yes
2q31.1 (GRCh38-2:174342723/GRCh37-2:175207451)	2:170494170	1e-11	MYO3B	Waist-to-hip ratio adjusted for BMI	BMI-adjusted waist-hip ratio	GCST008995	30239722	Pulit SL
2q31.1 (GRCh38-2:174342723/GRCh37-2:175207451)	2:168973645	9e-07	ABCB11	Total cholesterol levels	total cholesterol measurement	GCST007143	29507422	Hoffmann TJ	no
2q31.1 (GRCh38-2:174342723/GRCh37-2:175207451)	2:168973645	7e-08	ABCB11	Total cholesterol levels	total cholesterol measurement	GCST007143	29507422	Hoffmann TJ	no
2q31.1 (GRCh38-2:174342723/GRCh37-2:175207451)	2:168974005	8e-07	ABCB11	Total cholesterol levels	total cholesterol measurement	GCST007143	29507422	Hoffmann TJ	no
2q31.1 (GRCh38-2:174342723/GRCh37-2:175207451)	2:168974005	1e-08	ABCB11	Total cholesterol levels	total cholesterol measurement	GCST007143	29507422	Hoffmann TJ
2q31.1 (GRCh38-2:174342723/GRCh37-2:175207451)	2:172120930	4e-06	ITGA6,DLX2-DT	Itch intensity from mosquito bite adjusted by bite size	mosquito bite reaction itch intensity measurement,mosquito bite reaction size measurement	GCST004862	28199695	Jones AV	no
2q31.1 (GRCh38-2:174342723/GRCh37-2:175207451)	2:174096760	1e-13	OLA1	Body mass index	body mass index	GCST009004	30239722	Pulit SL		yes
2q31.1 (GRCh38-2:174342723/GRCh37-2:175207451)	2:175075034	8e-07	ATF2	Intake of total sugars	sugar consumption measurement	GCST008759	31005972	Hwang LD	no	yes
2q31.1 (GRCh38-2:174342723/GRCh37-2:175207451)	2:171520702	4e-07	CYBRD1,RPS15P4	Waist-hip ratio	waist-hip ratio	GCST008997	30239722	Pulit SL	no
2q31.1 (GRCh38-2:174342723/GRCh37-2:175207451)	2:168969959	1e-06	ABCB11	Hippocampal volume in Alzheimer's disease dementia	hippocampal volume	GCST006993	29274321	Chung J	no
2q31.1 (GRCh38-2:174342723/GRCh37-2:175207451)	2:177057129	4e-07	RNA5SP112,RNU6-187P	Logical memory (immediate recall) in normal cognition	memory performance	GCST007005	29274321	Chung J	no
2q31.1 (GRCh38-2:174342723/GRCh37-2:175207451)	2:172025679	3e-13	METAP1D	Body mass index	body mass index	GCST009003	30239722	Pulit SL
2q31.1 (GRCh38-2:174342723/GRCh37-2:175207451)	2:174152986	2e-13	OLA1	Body mass index	body mass index	GCST009003	30239722	Pulit SL		yes
2q31.1 (GRCh38-2:174342723/GRCh37-2:175207451)	2:176114105	1e-21	HOXD10	Cystatin C levels	cystatin C measurement	GCST90019504	33462484	Sinnott-Armstrong N
2q31.1 (GRCh38-2:174342723/GRCh37-2:175207451)	2:169346323	2e-20	LRP2	Estimated glomerular filtration rate	glomerular filtration rate	GCST90019506	33462484	Sinnott-Armstrong N
2q31.1 (GRCh38-2:174342723/GRCh37-2:175207451)	2:176114105	2e-17	HOXD10	Estimated glomerular filtration rate	glomerular filtration rate	GCST90019506	33462484	Sinnott-Armstrong N
2q31.1 (GRCh38-2:174342723/GRCh37-2:175207451)	2:169173147	4e-16	LRP2	Estimated glomerular filtration rate	glomerular filtration rate	GCST90019506	33462484	Sinnott-Armstrong N
2q31.1 (GRCh38-2:174342723/GRCh37-2:175207451)	2:176335290	2e-15	MTX2	Estimated glomerular filtration rate	glomerular filtration rate	GCST90019506	33462484	Sinnott-Armstrong N
2q31.1 (GRCh38-2:174342723/GRCh37-2:175207451)	2:176128855	4e-30	HOXD-AS2	Estimated glomerular filtration rate	glomerular filtration rate	GCST90019506	33462484	Sinnott-Armstrong N
2q31.1 (GRCh38-2:174342723/GRCh37-2:175207451)	2:169106841	4e-09	UBE2V1P6,DHRS9	Blood glucose levels	glucose measurement	GCST90019508	33462484	Sinnott-Armstrong N
2q31.1 (GRCh38-2:174342723/GRCh37-2:175207451)	2:168926370	4.00E-549	ABCB11	Blood glucose levels	glucose measurement	GCST90019508	33462484	Sinnott-Armstrong N
2q31.1 (GRCh38-2:174342723/GRCh37-2:175207451)	2:168960160	2e-11	ABCB11	Blood glucose levels	glucose measurement	GCST90019508	33462484	Sinnott-Armstrong N
2q31.1 (GRCh38-2:174342723/GRCh37-2:175207451)	2:168900922	7e-10	SPC25	Blood glucose levels	glucose measurement	GCST90019508	33462484	Sinnott-Armstrong N
2q31.1 (GRCh38-2:174342723/GRCh37-2:175207451)	2:176335290	3e-15	MTX2	Cystatin C levels	cystatin C measurement	GCST90019504	33462484	Sinnott-Armstrong N
2q31.1 (GRCh38-2:174342723/GRCh37-2:175207451)	2:168908036	1e-81	G6PC2,SPC25	Blood glucose levels	glucose measurement	GCST90019508	33462484	Sinnott-Armstrong N
2q31.1 (GRCh38-2:174342723/GRCh37-2:175207451)	2:168907631	7e-60	SPC25,G6PC2	Blood glucose levels	glucose measurement	GCST90019508	33462484	Sinnott-Armstrong N
2q31.1 (GRCh38-2:174342723/GRCh37-2:175207451)	2:168912381	4e-60	SPC25	Blood glucose levels	glucose measurement	GCST90019508	33462484	Sinnott-Armstrong N
2q31.1 (GRCh38-2:174342723/GRCh37-2:175207451)	2:168958738	6e-43	ABCB11	Blood glucose levels	glucose measurement	GCST90019508	33462484	Sinnott-Armstrong N
2q31.1 (GRCh38-2:174342723/GRCh37-2:175207451)	2:168916828	6e-30	ABCB11	Blood glucose levels	glucose measurement	GCST90019508	33462484	Sinnott-Armstrong N
2q31.1 (GRCh38-2:174342723/GRCh37-2:175207451)	2:168964108	3e-28	ABCB11	Blood glucose levels	glucose measurement	GCST90019508	33462484	Sinnott-Armstrong N
2q31.1 (GRCh38-2:174342723/GRCh37-2:175207451)	2:168906752	4e-25	SPC25,G6PC2	Blood glucose levels	glucose measurement	GCST90019508	33462484	Sinnott-Armstrong N
2q31.1 (GRCh38-2:174342723/GRCh37-2:175207451)	2:168907981	2e-20	SPC25,G6PC2	Blood glucose levels	glucose measurement	GCST90019508	33462484	Sinnott-Armstrong N
2q31.1 (GRCh38-2:174342723/GRCh37-2:175207451)	2:168927903	3e-19	ABCB11	Blood glucose levels	glucose measurement	GCST90019508	33462484	Sinnott-Armstrong N
2q31.1 (GRCh38-2:174342723/GRCh37-2:175207451)	2:176128855	1e-25	HOXD-AS2	Cystatin C levels	cystatin C measurement	GCST90019504	33462484	Sinnott-Armstrong N
2q31.1 (GRCh38-2:174342723/GRCh37-2:175207451)	2:169173147	7e-10	LRP2	Cystatin C levels	cystatin C measurement	GCST90019504	33462484	Sinnott-Armstrong N
2q31.1 (GRCh38-2:174342723/GRCh37-2:175207451)	2:169346323	6e-10	LRP2	Cystatin C levels	cystatin C measurement	GCST90019504	33462484	Sinnott-Armstrong N
2q31.1 (GRCh38-2:174342723/GRCh37-2:175207451)	2:169222293	8e-11	LRP2	Estimated glomerular filtration rate	glomerular filtration rate	GCST90019506	33462484	Sinnott-Armstrong N
2q31.1 (GRCh38-2:174342723/GRCh37-2:175207451)	2:169317747	2e-12	LRP2	Estimated glomerular filtration rate	glomerular filtration rate	GCST90019506	33462484	Sinnott-Armstrong N
2q31.1 (GRCh38-2:174342723/GRCh37-2:175207451)	2:170331104	5e-06	MYO3B	Complement factor H-related protein 1 levels	complement factor H-related protein 1 measurement	GCST90026529	34260948	Cipriani V	no
2q31.1 (GRCh38-2:174342723/GRCh37-2:175207451)	2:171553939	4e-08	CYBRD1	Heel bone mineral density x serum urate levels interaction	heel bone mineral density,urate measurement	GCST012489	34046847	Yao Y
2q31.1 (GRCh38-2:174342723/GRCh37-2:175207451)	2:171560482	2e-08	RPL21P38,CYBRD1	Asthma (childhood onset)	childhood onset asthma	GCST012429	34022066	Kim KW
2q31.1 (GRCh38-2:174342723/GRCh37-2:175207451)	2:172446825	3e-13	ITGA6	Prostate cancer	prostate carcinoma	GCST90027060	34290314	Brandes N
2q31.1 (GRCh38-2:174342723/GRCh37-2:175207451)	2:170767905	4e-08	ERICH2,ERICH2-DT	Age at first sexual intercourse	age at first sexual intercourse measurement	GCST90000047	34211149	Mills MC
2q31.1 (GRCh38-2:174342723/GRCh37-2:175207451)	2:173150440	2e-15	MAP3K20	Age at first sexual intercourse	age at first sexual intercourse measurement	GCST90000047	34211149	Mills MC
2q31.1 (GRCh38-2:174342723/GRCh37-2:175207451)	2:171556106	7e-14	CYBRD1	Corneal resistance factor (MTAG)	corneal resistance factor	GCST90102517	35446358	He W
2q31.1 (GRCh38-2:174342723/GRCh37-2:175207451)	2:168956886	5e-25	ABCB11	Fasting plasma glucose	fasting blood glucose measurement	GCST90297787	38372780	Zhen J
2q31.1 (GRCh38-2:174342723/GRCh37-2:175207451)	2:168956886	1e-33	ABCB11	Oral glucose tolerance test-0h	glucose tolerance test	GCST90297788	38372780	Zhen J
2q31.1 (GRCh38-2:174342723/GRCh37-2:175207451)	2:169036909	8e-24	DHRS9,ABCB11	C-reactive protein levels	C-reactive protein measurement	GCST90029070	35459240	Said S
2q31.1 (GRCh38-2:174342723/GRCh37-2:175207451)	2:173150440	9e-09	MAP3K20	Lifetime smoking	smoking status measurement	GCST90100569	34855049	Pasman JA
2q31.1 (GRCh38-2:174342723/GRCh37-2:175207451)	2:176128855	9e-21	HOXD-AS2	Urea levels	serum urea measurement	GCST90019525	33462484	Sinnott-Armstrong N
2q31.1 (GRCh38-2:174342723/GRCh37-2:175207451)	2:170227810	6e-07	MYO3B	Retinal vascular fractal density	retinal vasculature measurement	GCST90095201	34743558	Zekavat SM	no
2q31.1 (GRCh38-2:174342723/GRCh37-2:175207451)	2:176335290	4e-12	MTX2	Urea levels	serum urea measurement	GCST90019525	33462484	Sinnott-Armstrong N
2q31.1 (GRCh38-2:174342723/GRCh37-2:175207451)	2:176335290	8e-12	MTX2	Urate levels	urate measurement	GCST90019524	33462484	Sinnott-Armstrong N
2q31.1 (GRCh38-2:174342723/GRCh37-2:175207451)	2:169256524	2e-11	LRP2	Urate levels	urate measurement	GCST90019524	33462484	Sinnott-Armstrong N
2q31.1 (GRCh38-2:174342723/GRCh37-2:175207451)	2:170246059	3e-06	MYO3B	Retinal vascular fractal dimension	retinal vasculature measurement	GCST90095200	34743558	Zekavat SM	no
2q31.1 (GRCh38-2:174342723/GRCh37-2:175207451)	2:171084465	7e-11	TLK1	C-reactive protein levels	C-reactive protein measurement	GCST90029070	35459240	Said S
2q31.1 (GRCh38-2:174342723/GRCh37-2:175207451)	2:173982965	5e-11	SP3,LINC01960	C-reactive protein levels	C-reactive protein measurement	GCST90029070	35459240	Said S		yes
2q31.1 (GRCh38-2:174342723/GRCh37-2:175207451)	2:172057104	7e-09	METAP1D	Educational attainment	educational attainment	GCST90100570	34855049	Pasman JA
2q31.1 (GRCh38-2:174342723/GRCh37-2:175207451)	2:174340785	1e-08	CIR1,SP9	Educational attainment	educational attainment	GCST90100570	34855049	Pasman JA		yes	yes
2q31.1 (GRCh38-2:174342723/GRCh37-2:175207451)	2:173030557	5e-08	RAPGEF4	Fasting insulin z-score (>75th percentile)	fasting blood insulin measurement	GCST90310278	37420130	Mehlig K	no
2q31.1 (GRCh38-2:174342723/GRCh37-2:175207451)	2:173688707	6e-06	PPIAP66,RPL5P7	Endometriosis or asthma (pleiotropy)	asthma,endometriosis	GCST90102599	35472084	Adewuyi EO	no	yes
2q31.1 (GRCh38-2:174342723/GRCh37-2:175207451)	2:170564615	2e-16	MYO3B	Waist-to-hip ratio adjusted for BMI	BMI-adjusted waist-hip ratio	GCST008733	30575882	Lotta LA
2q31.1 (GRCh38-2:174342723/GRCh37-2:175207451)	2:170564615	5e-08	MYO3B	Waist-hip ratio	waist-hip ratio	GCST008734	30575882	Lotta LA	no
2q31.1 (GRCh38-2:174342723/GRCh37-2:175207451)	2:169134554	9e-06	LRP2	Gut microbiota (alpha diversity)	gut microbiome measurement	GCST008900	31519223	Scepanovic P	no
2q31.1 (GRCh38-2:174342723/GRCh37-2:175207451)	2:173028610	3e-08	RAPGEF4	Gut microbiota relative abundance (bacterial taxa)	gut microbiome measurement	GCST008903	31519223	Scepanovic P
2q31.1 (GRCh38-2:174342723/GRCh37-2:175207451)	2:173028610	2e-08	RAPGEF4	Gut microbiota relative abundance (bacterial taxa)	gut microbiome measurement	GCST008903	31519223	Scepanovic P
2q31.1 (GRCh38-2:174342723/GRCh37-2:175207451)	2:175771764	3e-08	RPS15AP14,EXTL2P1	Gut microbiota (bacterial taxa)	gut microbiome measurement	GCST008902	31519223	Scepanovic P
2q31.1 (GRCh38-2:174342723/GRCh37-2:175207451)	2:175771764	3e-08	RPS15AP14,EXTL2P1	Gut microbiota (bacterial taxa)	gut microbiome measurement	GCST008902	31519223	Scepanovic P
2q31.1 (GRCh38-2:174342723/GRCh37-2:175207451)	2:170497332	1e-11	MYO3B	Waist-to-hip ratio adjusted for BMI	BMI-adjusted waist-hip ratio	GCST009858	31669095	Zhu Z
2q31.1 (GRCh38-2:174342723/GRCh37-2:175207451)	2:170540665	5e-09	MYO3B	Waist-to-hip ratio adjusted for BMI	BMI-adjusted waist-hip ratio	GCST009858	31669095	Zhu Z
2q31.1 (GRCh38-2:174342723/GRCh37-2:175207451)	2:168944978	1e-14	ABCB11	Glycemic traits (multi-trait analysis)	fasting blood glucose measurement,glucose tolerance test,fasting blood insulin measurement	GCST006404	29743933	Wu B
2q31.1 (GRCh38-2:174342723/GRCh37-2:175207451)	2:168906638	3e-11	SPC25,G6PC2	Fasting glucose	glucose measurement	GCST90091517	34610981	Li-Gao R
2q31.1 (GRCh38-2:174342723/GRCh37-2:175207451)	2:175271278	4e-06	RPS15AP14,EXTL2P1	Endometriosis	endometriosis	GCST009832	31488892	Masuda T	no	yes
2q31.1 (GRCh38-2:174342723/GRCh37-2:175207451)	2:171519276	2e-12	CYBRD1,RPS15P4	Waist-to-hip ratio adjusted for BMI	BMI-adjusted waist-hip ratio	GCST009858	31669095	Zhu Z
2q31.1 (GRCh38-2:174342723/GRCh37-2:175207451)	2:169298737	8e-13	LRP2	Optic disc size	optic disc size measurement	GCST009462	31809533	Han X
2q31.1 (GRCh38-2:174342723/GRCh37-2:175207451)	2:173083843	2e-08	MAP3K20	Household income (MTAG)	household income	GCST009524	31844048	Hill WD
2q31.1 (GRCh38-2:174342723/GRCh37-2:175207451)	2:176212162	3e-06	RPSAP25,HOXD1	Upper eyelid sagging severity	eyelid sagging measurement	GCST006522	24869959	Jacobs LC	no
2q31.1 (GRCh38-2:174342723/GRCh37-2:175207451)	2:176993790	2e-08	RNA5SP112,RNU6-187P	Male-pattern baldness	alopecia	GCST006661	28196072	Hagenaars SP
2q31.1 (GRCh38-2:174342723/GRCh37-2:175207451)	2:176897100	7e-16	LINC01117,RNU6-187P	Male-pattern baldness	alopecia	GCST006661	28196072	Hagenaars SP
2q31.1 (GRCh38-2:174342723/GRCh37-2:175207451)	2:176127129	3e-18	HOXD-AS2	Male-pattern baldness	alopecia	GCST006661	28196072	Hagenaars SP
2q31.1 (GRCh38-2:174342723/GRCh37-2:175207451)	2:168972485	3e-08	ABCB11	Total phospholipid levels in lipoprotein particles	lipoprotein measurement,phospholipid measurement	GCST90092991	35213538	Richardson TG
2q31.1 (GRCh38-2:174342723/GRCh37-2:175207451)	2:170774715	2e-10	ERICH2-DT,ERICH2	Triglyceride to HDL cholesterol ratio	triglyceride:HDL cholesterol ratio	GCST90295951	38200128	Oliveri A
2q31.1 (GRCh38-2:174342723/GRCh37-2:175207451)	2:169111191	5e-10	UBE2V1P6,DHRS9	Treponema D abundance in stool	gut microbiome measurement	GCST90032585	35115689	Qin Y
2q31.1 (GRCh38-2:174342723/GRCh37-2:175207451)	2:169111191	4e-09	UBE2V1P6,DHRS9	Treponemataceae abundance in stool	gut microbiome measurement	GCST90032586	35115689	Qin Y
2q31.1 (GRCh38-2:174342723/GRCh37-2:175207451)	2:169623152	5e-06	PPIG	S-methylcysteine sulfoxide levels in elite athletes	amino acid measurement	GCST90133604	31882771	Al-Khelaifi F	no
2q31.1 (GRCh38-2:174342723/GRCh37-2:175207451)	2:174427636	8e-06	SCRN3	N2,N5-diacetylornithine levels in elite athletes	amino acid measurement	GCST90133600	31882771	Al-Khelaifi F	no	yes
2q31.1 (GRCh38-2:174342723/GRCh37-2:175207451)	2:169074757	1e-08	DHRS9	Phospholipid levels in very small VLDL	very low density lipoprotein cholesterol measurement,phospholipid measurement	GCST90093036	35213538	Richardson TG
2q31.1 (GRCh38-2:174342723/GRCh37-2:175207451)	2:169074757	2e-08	DHRS9	Triglyceride levels in very small VLDL	triglyceride measurement,very low density lipoprotein cholesterol measurement	GCST90093038	35213538	Richardson TG
2q31.1 (GRCh38-2:174342723/GRCh37-2:175207451)	2:169302803	3e-06	LRP2	Hypotaurine levels in elite athletes	amino acid measurement	GCST90133559	31882771	Al-Khelaifi F	no
2q31.1 (GRCh38-2:174342723/GRCh37-2:175207451)	2:172602485	6e-06	PDK1	Behenoyl sphingomyelin (d18:1/22:0) levels in elite athletes	lipid measurement	GCST90133880	31882771	Al-Khelaifi F	no
2q31.1 (GRCh38-2:174342723/GRCh37-2:175207451)	2:170335771	1e-05	MYO3B,MYO3B-AS1	N-acetylglycine levels in elite athletes	N-acetylglycine measurement	GCST90134029	31882771	Al-Khelaifi F	no
2q31.1 (GRCh38-2:174342723/GRCh37-2:175207451)	2:170560497	6e-06	MYO3B	Oleoyl-linoleoyl-glycerol (18:1/18:2) [1] levels in elite athletes	lipid measurement	GCST90134031	31882771	Al-Khelaifi F	no
2q31.1 (GRCh38-2:174342723/GRCh37-2:175207451)	2:174495282	4e-06	RPA3P1,GPR155-DT	Pyroglutamine levels in elite athletes	pyroglutamine measurement	GCST90134137	31882771	Al-Khelaifi F	no	yes
2q31.1 (GRCh38-2:174342723/GRCh37-2:175207451)	2:171089181	2e-06	TLK1	Gamma-glutamylglycine levels in elite athletes	peptide measurement	GCST90134146	31882771	Al-Khelaifi F	no
2q31.1 (GRCh38-2:174342723/GRCh37-2:175207451)	2:173536910	9e-06	RPL5P7,PPIAP66	Gamma-glutamyltyrosine levels in elite athletes	gamma-glutamyltyrosine measurement	GCST90133894	31882771	Al-Khelaifi F	no	yes
2q31.1 (GRCh38-2:174342723/GRCh37-2:175207451)	2:170560497	2e-06	MYO3B	Oleoyl-oleoyl-glycerol (18:1/18:1) [2] levels in elite athletes	lipid measurement	GCST90134036	31882771	Al-Khelaifi F	no
2q31.1 (GRCh38-2:174342723/GRCh37-2:175207451)	2:172958241	9e-06	RAPGEF4	Leucylglycine levels in elite athletes	peptide measurement	GCST90134154	31882771	Al-Khelaifi F	no
2q31.1 (GRCh38-2:174342723/GRCh37-2:175207451)	2:171235788	2e-06	TLK1,METTL8	3-(3-hydroxyphenyl)propionate levels in elite athletes	serum metabolite measurement	GCST90134172	31882771	Al-Khelaifi F	no
2q31.1 (GRCh38-2:174342723/GRCh37-2:175207451)	2:171067991	1e-05	TLK1	Glutarate (pentanedioate) levels in elite athletes	lipid measurement	GCST90133935	31882771	Al-Khelaifi F	no
2q31.1 (GRCh38-2:174342723/GRCh37-2:175207451)	2:169074757	1e-08	DHRS9	Total lipid levels in very small VLDL	very low density lipoprotein cholesterol measurement,lipid measurement	GCST90093034	35213538	Richardson TG
2q31.1 (GRCh38-2:174342723/GRCh37-2:175207451)	2:172173098	3e-06	DLX2-DT,ITGA6	Dry eye disease	dry eye syndrome	GCST90444404	38767906	Hsu CC	no
2q31.1 (GRCh38-2:174342723/GRCh37-2:175207451)	2:176493982	2e-06	LINC01117,PPIAP67	Number of clonal hematopoiesis mutations	clonal hematopoiesis mutation measurement	GCST90100218	34815255	Hong W	no
2q31.1 (GRCh38-2:174342723/GRCh37-2:175207451)	2:176570285	1e-07	LINC01117	Revision surgery after total knee arthroplasty	revision of total knee arthroplasty	GCST90102261	34982741	Br√ºggemann A	no
2q31.1 (GRCh38-2:174342723/GRCh37-2:175207451)	2:174301908	5e-09	HNRNPA1P39,LRRC2P1	Triglycerides	triglyceride measurement	GCST90020235	33980691	Martin S		yes
2q31.1 (GRCh38-2:174342723/GRCh37-2:175207451)	2:170774748	2e-11	ERICH2,ERICH2-DT	Triglycerides	triglyceride measurement	GCST90020235	33980691	Martin S
2q31.1 (GRCh38-2:174342723/GRCh37-2:175207451)	2:170774748	9e-07	ERICH2,ERICH2-DT	High density lipoprotein cholesterol levels	high density lipoprotein cholesterol measurement	GCST90020233	33980691	Martin S	no
2q31.1 (GRCh38-2:174342723/GRCh37-2:175207451)	2:170774748	4e-10	ERICH2,ERICH2-DT	Body fat percentage	body fat percentage	GCST90020232	33980691	Martin S
2q31.1 (GRCh38-2:174342723/GRCh37-2:175207451)	2:171683891	5e-08	RPL21P38,DYNC1I2	Ocular disease	eye disease	GCST90134550	35841873	Xue Z	no
2q31.1 (GRCh38-2:174342723/GRCh37-2:175207451)	2:169128908	4e-09	LRP2	Urate levels	urate measurement	GCST90019524	33462484	Sinnott-Armstrong N
2q31.1 (GRCh38-2:174342723/GRCh37-2:175207451)	2:170774748	7e-07	ERICH2,ERICH2-DT	Sex hormone-binding globulin levels	sex hormone-binding globulin measurement	GCST90020234	33980691	Martin S	no
2q31.1 (GRCh38-2:174342723/GRCh37-2:175207451)	2:173877880	1e-05	RPL5P7,SP3	Ischemic stroke (cardioembolic)	cardioembolic stroke	GCST90020242	34031191	Kumar A	no	yes
2q31.1 (GRCh38-2:174342723/GRCh37-2:175207451)	2:174334776	4e-09	LINC01305,SP9	Random glucose levels	glucose measurement	GCST90134505	35810165	Westerman KE		yes
2q31.1 (GRCh38-2:174342723/GRCh37-2:175207451)	2:176128855	5e-20	HOXD-AS2	Urate levels	urate measurement	GCST90019524	33462484	Sinnott-Armstrong N
2q31.1 (GRCh38-2:174342723/GRCh37-2:175207451)	2:174301908	8e-15	HNRNPA1P39,LRRC2P1	Body fat percentage	body fat percentage	GCST90020232	33980691	Martin S		yes
2q31.1 (GRCh38-2:174342723/GRCh37-2:175207451)	2:168912517	3e-20	SPC25	Random glucose levels	glucose measurement	GCST90134484	35810165	Westerman KE
2q31.1 (GRCh38-2:174342723/GRCh37-2:175207451)	2:174376838	4e-09	CIR1	Triglyceride levels	triglyceride measurement	GCST90019523	33462484	Sinnott-Armstrong N		yes
2q31.1 (GRCh38-2:174342723/GRCh37-2:175207451)	2:169173147	5e-10	LRP2	Urate levels	urate measurement	GCST90019524	33462484	Sinnott-Armstrong N
2q31.1 (GRCh38-2:174342723/GRCh37-2:175207451)	2:176190041	5e-10	HOXD1	Urate levels	urate measurement	GCST90019524	33462484	Sinnott-Armstrong N
2q31.1 (GRCh38-2:174342723/GRCh37-2:175207451)	2:173346836	6e-06	RPS2P18,CDCA7	Neonatal abstinence syndrome	neonatal abstinence syndrome	GCST90134524	35974158	Bibi S	no	yes
2q31.1 (GRCh38-2:174342723/GRCh37-2:175207451)	2:174213632	6e-07	OLA1	Bisoprolol clearance in non-ST elevation acute coronary syndrome	response to beta blocker	GCST90104710	35356681	Fontana V	no	yes	yes
2q31.1 (GRCh38-2:174342723/GRCh37-2:175207451)	2:169055681	2e-08	ABCB11,DHRS9	Triglyceride levels in medium LDL	triglyceride measurement,low density lipoprotein cholesterol measurement	GCST90092914	35213538	Richardson TG
2q31.1 (GRCh38-2:174342723/GRCh37-2:175207451)	2:168972343	5e-09	ABCB11	Free cholesterol to total lipids ratio in small HDL	free cholesterol:total lipids ratio,high density lipoprotein cholesterol measurement	GCST90092949	35213538	Richardson TG
2q31.1 (GRCh38-2:174342723/GRCh37-2:175207451)	2:169074757	2e-09	DHRS9	Triglyceride levels in LDL	triglyceride measurement,low density lipoprotein cholesterol measurement	GCST90092890	35213538	Richardson TG
2q31.1 (GRCh38-2:174342723/GRCh37-2:175207451)	2:170774715	6e-09	ERICH2-DT,ERICH2	Triglyceride to HDL cholesterol ratio	triglyceride:HDL cholesterol ratio	GCST90295949	38200128	Oliveri A
2q31.1 (GRCh38-2:174342723/GRCh37-2:175207451)	2:169074757	2e-10	DHRS9	Triglyceride levels in large LDL	triglyceride measurement,low density lipoprotein cholesterol measurement	GCST90092866	35213538	Richardson TG
2q31.1 (GRCh38-2:174342723/GRCh37-2:175207451)	2:168972485	2e-09	ABCB11	Phospholipids to total lipids ratio in large LDL	low density lipoprotein cholesterol measurement,phospholipids:total lipids ratio	GCST90092865	35213538	Richardson TG
2q31.1 (GRCh38-2:174342723/GRCh37-2:175207451)	2:168934928	5e-10	ABCB11	Glycated hemoglobin levels	HbA1c measurement	GCST012499	29483669	Appel EVR
2q31.1 (GRCh38-2:174342723/GRCh37-2:175207451)	2:174007264	2e-08	LINC01960,SP3	DNA methylation variation (age effect)	DNA methylation	GCST006660	30348214	Zhang Q		yes
2q31.1 (GRCh38-2:174342723/GRCh37-2:175207451)	2:169346323	3e-22	LRP2	Estimated glomerular filtration rate	glomerular filtration rate	GCST007876	31015462	Graham SE
2q31.1 (GRCh38-2:174342723/GRCh37-2:175207451)	2:176188698	1e-14	HAGLR,HOXD1	Estimated glomerular filtration rate	glomerular filtration rate	GCST007876	31015462	Graham SE
2q31.1 (GRCh38-2:174342723/GRCh37-2:175207451)	2:176109376	1e-08	HOXD10,HOXD11	Creatinine levels	creatinine measurement	GCST007877	31015462	Graham SE
2q31.1 (GRCh38-2:174342723/GRCh37-2:175207451)	2:168900844	3e-07	SPC25	Hemoglobin A1c levels	hemoglobin A1 measurement	GCST006060	29844224	Loomis SJ	no
2q31.1 (GRCh38-2:174342723/GRCh37-2:175207451)	2:168927903	1e-07	ABCB11	Fasting blood glucose	fasting blood glucose measurement	GCST005913	29621232	Spracklen CN	no
2q31.1 (GRCh38-2:174342723/GRCh37-2:175207451)	2:168907981	2e-09	SPC25,G6PC2	Fasting blood glucose	fasting blood glucose measurement	GCST005913	29621232	Spracklen CN
2q31.1 (GRCh38-2:174342723/GRCh37-2:175207451)	2:170377139	5e-11	MYO3B,MYO3B-AS1	DNA methylation variation (age effect)	DNA methylation	GCST006660	30348214	Zhang Q
2q31.1 (GRCh38-2:174342723/GRCh37-2:175207451)	2:169177485	9e-35	LRP2	Urate levels	urate measurement	GCST011119	33356394	Gill D
2q31.1 (GRCh38-2:174342723/GRCh37-2:175207451)	2:169330595	5e-14	LRP2	Urate levels	urate measurement	GCST011119	33356394	Gill D
2q31.1 (GRCh38-2:174342723/GRCh37-2:175207451)	2:176086759	2e-09	HOXD13,EVX2	Urate levels	urate measurement	GCST011119	33356394	Gill D
2q31.1 (GRCh38-2:174342723/GRCh37-2:175207451)	2:168906752	8e-21	SPC25,G6PC2	Hemoglobin A1c levels	HbA1c measurement	GCST90025974	34226706	Barton AR
2q31.1 (GRCh38-2:174342723/GRCh37-2:175207451)	2:168907631	3e-56	SPC25,G6PC2	Hemoglobin A1c levels	HbA1c measurement	GCST90025974	34226706	Barton AR
2q31.1 (GRCh38-2:174342723/GRCh37-2:175207451)	2:168907858	2e-30	SPC25,G6PC2	Hemoglobin A1c levels	HbA1c measurement	GCST90025974	34226706	Barton AR
2q31.1 (GRCh38-2:174342723/GRCh37-2:175207451)	2:168955707	9e-07	ABCB11	Fructosamine levels	fructosamine measurement	GCST012619	34753797	Riveros-Mckay F	no
2q31.1 (GRCh38-2:174342723/GRCh37-2:175207451)	2:172162127	3e-08	ITGA6,DLX2-DT	Alcohol consumption x traumatic event in childhood (felt hated by family member) interaction	childhood trauma measurement,alcohol consumption measurement	GCST90032655	34417442	Cheng S
2q31.1 (GRCh38-2:174342723/GRCh37-2:175207451)	2:172482611	6e-25	PDK1-AS1,ITGA6	[Pyruvate dehydrogenase (acetyl-transferring)] kinase isozyme 1, mitochondrial levels	[pyruvate dehydrogenase (acetyl-transferring)] kinase isozyme 1; mitochondrial measurement	GCST90162334	36168886	Thareja G
2q31.1 (GRCh38-2:174342723/GRCh37-2:175207451)	2:169074757	8e-11	DHRS9	Triglyceride levels in IDL	triglyceride measurement,intermediate density lipoprotein measurement	GCST90092841	35213538	Richardson TG
2q31.1 (GRCh38-2:174342723/GRCh37-2:175207451)	2:176814644	3e-08	LINC01117	Sib-shared facial trait 21; Facial segment 1; 3D morphology of the full face	facial morphology measurement	GCST90015534	33983923	Hoskens H
2q31.1 (GRCh38-2:174342723/GRCh37-2:175207451)	2:169055681	2e-08	ABCB11,DHRS9	Linoleic acid levels	linoleic acid measurement	GCST90133363	35692035	Borges MC
2q31.1 (GRCh38-2:174342723/GRCh37-2:175207451)	2:168972485	1e-08	ABCB11	Total omega-6 fatty acid levels	omega-6 polyunsaturated fatty acid measurement	GCST90133364	35692035	Borges MC
2q31.1 (GRCh38-2:174342723/GRCh37-2:175207451)	2:168906638	2e-11	SPC25,G6PC2	Hexose levels	hexose measurement	GCST90134370	35888728	K√∂nig E
2q31.1 (GRCh38-2:174342723/GRCh37-2:175207451)	2:173666649	1e-300	RPL5P7,PPIAP66	Bone mineral density mean	bone density	GCST90321120	37500982	He D		yes
2q31.1 (GRCh38-2:174342723/GRCh37-2:175207451)	2:170810073	2e-09	ERICH2-DT	Bone mineral density mean	bone density	GCST90321120	37500982	He D
2q31.1 (GRCh38-2:174342723/GRCh37-2:175207451)	2:174147409	5e-11	OLA1	Vertex-wise sulcal depth	brain measurement	GCST90095129	34910505	van der Meer D		yes
2q31.1 (GRCh38-2:174342723/GRCh37-2:175207451)	2:172414163	2e-08	DLX2-DT,ITGA6	Electrocardiogram morphology (amplitude at temporal datapoints)	electrocardiography	GCST010796	32916098	Verweij N
2q31.1 (GRCh38-2:174342723/GRCh37-2:175207451)	2:169532298	8e-07	FASTKD1	Vaginal microbiome MetaCyc pathway (ARG+POLYAMINE-SYN|superpathway of arginine and polyamine biosynthesis)	vaginal microbiome measurement	GCST90026709	34282934	Fan W	no
2q31.1 (GRCh38-2:174342723/GRCh37-2:175207451)	2:176769244	5e-06	LINC01117	Vaginal microbiome MetaCyc pathway (UBISYN-PWY|superpathway of ubiquinol-8 biosynthesis (prokaryotic))	vaginal microbiome measurement	GCST90026980	34282934	Fan W	no
2q31.1 (GRCh38-2:174342723/GRCh37-2:175207451)	2:169532298	8e-06	FASTKD1	Vaginal microbiome MetaCyc pathway (P125-PWY|superpathway of (R,R)-butanediol biosynthesis)	vaginal microbiome measurement	GCST90026763	34282934	Fan W	no
2q31.1 (GRCh38-2:174342723/GRCh37-2:175207451)	2:173616597	9e-06	RPL5P7,PPIAP66	Vaginal microbiome MetaCyc pathway (PWY-5845|superpathway of menaquinol-9 biosynthesis)	vaginal microbiome measurement	GCST90026830	34282934	Fan W	no	yes
2q31.1 (GRCh38-2:174342723/GRCh37-2:175207451)	2:169419347	2e-07	BBS5,LRP2	Vaginal microbiome MetaCyc pathway (PWY-5741|ethylmalonyl-CoA pathway)	vaginal microbiome measurement	GCST90026825	34282934	Fan W	no
2q31.1 (GRCh38-2:174342723/GRCh37-2:175207451)	2:169463641	3e-08	BBS5,LRP2	Vaginal microbiome MetaCyc pathway (PWY-5741|ethylmalonyl-CoA pathway)	vaginal microbiome measurement	GCST90026825	34282934	Fan W
2q31.1 (GRCh38-2:174342723/GRCh37-2:175207451)	2:169521227	3e-07	KLHL41	Vaginal microbiome MetaCyc pathway (PWY-5741|ethylmalonyl-CoA pathway)	vaginal microbiome measurement	GCST90026825	34282934	Fan W	no
2q31.1 (GRCh38-2:174342723/GRCh37-2:175207451)	2:169838626	4e-06	UBR3	Vaginal microbiome MetaCyc pathway (PWY-5741|ethylmalonyl-CoA pathway)	vaginal microbiome measurement	GCST90026825	34282934	Fan W	no
2q31.1 (GRCh38-2:174342723/GRCh37-2:175207451)	2:169463641	8e-06	BBS5,LRP2	Vaginal microbiome MetaCyc pathway (PROTOCATECHUATE-ORTHO-CLEAVAGE-PWY|protocatechuate degradation II (ortho-cleavage pathway))	vaginal microbiome measurement	GCST90026784	34282934	Fan W	no
2q31.1 (GRCh38-2:174342723/GRCh37-2:175207451)	2:173616619	2e-06	PPIAP66,RPL5P7	Vaginal microbiome MetaCyc pathway (PWY-7159|chlorophyllide a biosynthesis III (aerobic, light independent))	vaginal microbiome measurement	GCST90026902	34282934	Fan W	no	yes
2q31.1 (GRCh38-2:174342723/GRCh37-2:175207451)	2:173084669	6e-08	MAP3K20	Vaginal microbiome MetaCyc pathway (PWY-6396|superpathway of 2,3-butanediol biosynthesis)	vaginal microbiome measurement	GCST90026869	34282934	Fan W	no
2q31.1 (GRCh38-2:174342723/GRCh37-2:175207451)	2:176769244	6e-06	LINC01117	Vaginal microbiome MetaCyc pathway (PWY-6507|4-deoxy-L-threo-hex-4-enopyranuronate degradation)	vaginal microbiome measurement	GCST90026875	34282934	Fan W	no
2q31.1 (GRCh38-2:174342723/GRCh37-2:175207451)	2:168920787	3e-16	ABCB11	Fasting plasma glucose	fasting blood glucose measurement	GCST90270292	36653889	Jin H
2q31.1 (GRCh38-2:174342723/GRCh37-2:175207451)	2:169419347	4e-06	BBS5,LRP2	Vaginal microbiome MetaCyc pathway (PWY-5705|allantoin degradation to glyoxylate III)	vaginal microbiome measurement	GCST90026824	34282934	Fan W	no
2q31.1 (GRCh38-2:174342723/GRCh37-2:175207451)	2:169463641	1e-06	BBS5,LRP2	Vaginal microbiome MetaCyc pathway (PWY-5705|allantoin degradation to glyoxylate III)	vaginal microbiome measurement	GCST90026824	34282934	Fan W	no
2q31.1 (GRCh38-2:174342723/GRCh37-2:175207451)	2:169838626	2e-06	UBR3	Vaginal microbiome MetaCyc pathway (PWY-5705|allantoin degradation to glyoxylate III)	vaginal microbiome measurement	GCST90026824	34282934	Fan W	no
2q31.1 (GRCh38-2:174342723/GRCh37-2:175207451)	2:171350230	5e-07	METTL8	Body mass index	body mass index	GCST90103751	35051171	Wong HS	no
2q31.1 (GRCh38-2:174342723/GRCh37-2:175207451)	2:176769244	7e-06	LINC01117	Vaginal microbiome MetaCyc pathway (LEU-DEG2-PWY|L-leucine degradation I)	vaginal microbiome measurement	GCST90026753	34282934	Fan W	no
2q31.1 (GRCh38-2:174342723/GRCh37-2:175207451)	2:176769244	8e-06	LINC01117	Vaginal microbiome MetaCyc pathway (PWY-5856|ubiquinol-9 biosynthesis (prokaryotic))	vaginal microbiome measurement	GCST90026833	34282934	Fan W	no
2q31.1 (GRCh38-2:174342723/GRCh37-2:175207451)	2:173616597	5e-06	RPL5P7,PPIAP66	Vaginal microbiome MetaCyc pathway (PWY-5862|superpathway of demethylmenaquinol-9 biosynthesis)	vaginal microbiome measurement	GCST90026837	34282934	Fan W	no	yes
2q31.1 (GRCh38-2:174342723/GRCh37-2:175207451)	2:169776115	7e-06	KLHL23	Vaginal microbiome MetaCyc pathway (PWY-7332|superpathway of UDP-N-acetylglucosamine-derived O-antigen building blocks biosynthesis)	vaginal microbiome measurement	GCST90026924	34282934	Fan W	no
2q31.1 (GRCh38-2:174342723/GRCh37-2:175207451)	2:175581608	4e-09	RPS15AP14,EXTL2P1	Sib-shared facial trait 633; Facial segment 27; 3D morphology of the chin and inner jaw	lower face morphology measurement	GCST90016146	33983923	Hoskens H
2q31.1 (GRCh38-2:174342723/GRCh37-2:175207451)	2:176247091	6e-24	MTX2,RPSAP25	Sib-shared facial trait 929; Facial segment 56; 3D morphology of the middle forehead	facial morphology measurement	GCST90016442	33983923	Hoskens H
2q31.1 (GRCh38-2:174342723/GRCh37-2:175207451)	2:173085886	3e-06	MAP3K20	Left colon cancer	colonic neoplasm	GCST90162554	36077729	Garcia-Etxebarria K	no
2q31.1 (GRCh38-2:174342723/GRCh37-2:175207451)	2:170679815	2e-30	MYO3B,ERICH2-DT	Earlobe attachment	Attached earlobe	GCST90146359	36035146	Wang P
2q31.1 (GRCh38-2:174342723/GRCh37-2:175207451)	2:173239977	1e-08	MAP3K20,MAP3K20-AS1	Alzheimer‚Äôs disease polygenic risk score (upper quantile vs lower quantile)	Alzheimer disease,polygenic risk score	GCST90132260	35589863	Gouveia C
2q31.1 (GRCh38-2:174342723/GRCh37-2:175207451)	2:173394597	2e-08	JPT1P1,CDCA7	Anti-Mullerian hormone levels	anti-Mullerian hormone measurement	GCST90104596	35274129	Verdiesen RMG		yes
2q31.1 (GRCh38-2:174342723/GRCh37-2:175207451)	2:176247091	4e-76	MTX2,RPSAP25	Facial morphology (multitrait analysis)	facial morphology measurement	GCST90250819	36539420	Xiong Z
2q31.1 (GRCh38-2:174342723/GRCh37-2:175207451)	2:171289591	9e-07	TLK1,METTL8	COVID-19 (hospitalized vs not hospitalized)	COVID-19	GCST90104749	35224516	Thibord F	no
2q31.1 (GRCh38-2:174342723/GRCh37-2:175207451)	2:172025679	7e-12	METAP1D	Insomnia	insomnia	GCST90131901	35835914	Watanabe K
2q31.1 (GRCh38-2:174342723/GRCh37-2:175207451)	2:172036292	2e-08	METAP1D	Insomnia	insomnia	GCST90131901	35835914	Watanabe K
2q31.1 (GRCh38-2:174342723/GRCh37-2:175207451)	2:172663819	4e-08	PDK1,RAPGEF4-AS1	Insomnia	insomnia	GCST90131901	35835914	Watanabe K
2q31.1 (GRCh38-2:174342723/GRCh37-2:175207451)	2:175593602	9e-10	RPS15AP14,EXTL2P1	Insomnia	insomnia	GCST90131901	35835914	Watanabe K
2q31.1 (GRCh38-2:174342723/GRCh37-2:175207451)	2:175668705	5e-11	RPS15AP14,EXTL2P1	Insomnia	insomnia	GCST90131901	35835914	Watanabe K
2q31.1 (GRCh38-2:174342723/GRCh37-2:175207451)	2:172726470	3e-13	RAPGEF4-AS1	Fasting glucose	fasting blood glucose measurement	GCST90161236	36329257	Lee CJ
2q31.1 (GRCh38-2:174342723/GRCh37-2:175207451)	2:168900844	7e-55	SPC25	Fasting glucose	fasting blood glucose measurement	GCST90161236	36329257	Lee CJ
2q31.1 (GRCh38-2:174342723/GRCh37-2:175207451)	2:176136328	6e-06	HOXD-AS2	Blood pressure (pleiotropy model 2 SBP adjusted for estimated causal effects x DBP)	diastolic blood pressure,systolic blood pressure	GCST90239829	34989438	Zhu X	no
2q31.1 (GRCh38-2:174342723/GRCh37-2:175207451)	2:170383167	9e-08	MYO3B-AS1,MYO3B	Half-life of apixaban	trait in response to apixaban	GCST90271721	36867504	Mu G	no
2q31.1 (GRCh38-2:174342723/GRCh37-2:175207451)	2:176136328	7e-08	HOXD-AS2	Blood pressure (pleiotropy model 1 DBP adjusted for estimated causal effects x SBP)	diastolic blood pressure,systolic blood pressure	GCST90239828	34989438	Zhu X	no
2q31.1 (GRCh38-2:174342723/GRCh37-2:175207451)	2:168900844	4e-22	SPC25	Glycated hemoglobin HbA1c levels	HbA1c measurement	GCST90161237	36329257	Lee CJ
2q31.1 (GRCh38-2:174342723/GRCh37-2:175207451)	2:169003206	2e-14	ABCB11	Serum glutamic-pyruvic transaminase levels	serum alanine aminotransferase measurement	GCST90239634	36329257	Lee CJ
2q31.1 (GRCh38-2:174342723/GRCh37-2:175207451)	2:169004208	7e-27	ABCB11	AFP levels	alpha fetoprotein measurement	GCST90239635	36329257	Lee CJ
2q31.1 (GRCh38-2:174342723/GRCh37-2:175207451)	2:169107822	5e-10	DHRS9,UBE2V1P6	AFP levels	alpha fetoprotein measurement	GCST90239635	36329257	Lee CJ
2q31.1 (GRCh38-2:174342723/GRCh37-2:175207451)	2:169003206	7e-13	ABCB11	Liver enzyme levels (gamma-glutamyl transferase)	protein-glutamine gamma-glutamyltransferase e measurement	GCST90239636	36329257	Lee CJ
2q31.1 (GRCh38-2:174342723/GRCh37-2:175207451)	2:169155683	3e-10	LRP2	Uric acid levels	uric acid measurement	GCST90239629	36329257	Lee CJ
2q31.1 (GRCh38-2:174342723/GRCh37-2:175207451)	2:169345333	8e-08	LRP2	Uric acid levels	uric acid measurement	GCST90239629	36329257	Lee CJ	no
2q31.1 (GRCh38-2:174342723/GRCh37-2:175207451)	2:169334455	3e-22	LRP2	Creatinine levels	creatinine measurement	GCST90239628	36329257	Lee CJ
2q31.1 (GRCh38-2:174342723/GRCh37-2:175207451)	2:169348290	4e-19	LRP2	Creatinine levels	creatinine measurement	GCST90239628	36329257	Lee CJ
2q31.1 (GRCh38-2:174342723/GRCh37-2:175207451)	2:172025679	6e-09	METAP1D	Insomnia	insomnia	GCST90131903	35835914	Watanabe K
2q31.1 (GRCh38-2:174342723/GRCh37-2:175207451)	2:172335679	3e-09	ITGA6,DLX2-DT	Varicose veins	Varicose veins	GCST90246234	36653477	Helkkula P
2q31.1 (GRCh38-2:174342723/GRCh37-2:175207451)	2:168973818	1e-09	ABCB11	LDL cholesterol levels	low density lipoprotein cholesterol measurement	GCST90244006	36333282	Kim YJ
2q31.1 (GRCh38-2:174342723/GRCh37-2:175207451)	2:168973818	2e-11	ABCB11	Total cholesterol levels	total cholesterol measurement	GCST90244008	36333282	Kim YJ
2q31.1 (GRCh38-2:174342723/GRCh37-2:175207451)	2:172429962	4e-06	ITGA6	Alanine aminotransferase level after methotrexate initiation in rheumatoid arthritis	response to methotrexate,serum alanine aminotransferase measurement	GCST90244104	36070248	Cavalli M	no
2q31.1 (GRCh38-2:174342723/GRCh37-2:175207451)	2:168977860	2e-30	ABCB11	Gamma glutamyl transferase levels	serum gamma-glutamyl transferase measurement	GCST90244011	36333282	Kim YJ
2q31.1 (GRCh38-2:174342723/GRCh37-2:175207451)	2:169009904	6e-49	ABCB11	Alanine aminotransferase levels	serum alanine aminotransferase measurement	GCST90244009	36333282	Kim YJ
2q31.1 (GRCh38-2:174342723/GRCh37-2:175207451)	2:169013785	4e-24	ABCB11	Aspartate aminotransferase levels	aspartate aminotransferase measurement	GCST90244010	36333282	Kim YJ
2q31.1 (GRCh38-2:174342723/GRCh37-2:175207451)	2:168910638	7e-36	SPC25	Hemoglobin A1c levels	HbA1c measurement	GCST90244004	36333282	Kim YJ
2q31.1 (GRCh38-2:174342723/GRCh37-2:175207451)	2:174433631	5e-22	GPR155	Hemoglobin A1c levels	HbA1c measurement	GCST90244004	36333282	Kim YJ		yes
2q31.1 (GRCh38-2:174342723/GRCh37-2:175207451)	2:172732704	3e-45	RAPGEF4-AS1	Fasting plasma glucose	fasting blood glucose measurement	GCST90244003	36333282	Kim YJ
2q31.1 (GRCh38-2:174342723/GRCh37-2:175207451)	2:168919037	2e-114	ABCB11	Fasting plasma glucose	fasting blood glucose measurement	GCST90244003	36333282	Kim YJ
2q31.1 (GRCh38-2:174342723/GRCh37-2:175207451)	2:174749599	4e-06	CHRNA1	RS-warfarin levels	RS-warfarin measurement	GCST90129564	36210801	Asiimwe IG	no	yes
2q31.1 (GRCh38-2:174342723/GRCh37-2:175207451)	2:174454198	7e-06	GPR155	RS-6-hydroxywarfarin levels	RS-6-hydroxywarfarin measurement	GCST90129567	36210801	Asiimwe IG	no	yes
2q31.1 (GRCh38-2:174342723/GRCh37-2:175207451)	2:170577156	4e-06	MYO3B	R-warfarin levels	R-warfarin measurement	GCST90129563	36210801	Asiimwe IG	no
2q31.1 (GRCh38-2:174342723/GRCh37-2:175207451)	2:175788148	8e-06	EXTL2P1,RPS15AP14	S-6-hydroxywarfarin levels	S-6-hydroxywarfarin measurement	GCST90129565	36210801	Asiimwe IG	no
2q31.1 (GRCh38-2:174342723/GRCh37-2:175207451)	2:176852190	4e-07	RNU6-187P,LINC01117	RS-6-hydroxywarfarin levels	RS-6-hydroxywarfarin measurement	GCST90129567	36210801	Asiimwe IG	no
2q31.1 (GRCh38-2:174342723/GRCh37-2:175207451)	2:169368704	3e-06	LRP2,BBS5	Mortality in COVID-19	COVID-19,mortality	GCST90239858	35680011	Pandit R	no
2q31.1 (GRCh38-2:174342723/GRCh37-2:175207451)	2:171296136	2e-07	TLK1,METTL8	Basal metabolic rate in chronic obstructive pulmonary disease	base metabolic rate measurement	GCST90271638	36856146	Attaway AH	no
2q31.1 (GRCh38-2:174342723/GRCh37-2:175207451)	2:176128855	2e-12	HOXD-AS2	Creatinine levels (UKB data field 23478)	creatinine measurement	GCST90269575	36764567	Davyson E
2q31.1 (GRCh38-2:174342723/GRCh37-2:175207451)	2:176643894	9e-14	LINC01117	Pregnenediol sulfate (C21H34O5S) levels	pregnenediol sulfate (C21H34O5S) measurement	GCST90199861	36635386	Chen Y
2q31.1 (GRCh38-2:174342723/GRCh37-2:175207451)	2:175567671	5e-07	EXTL2P1,RPS15AP14	Neurocognitive measure (copy organization) in obsessive-compulsive disorder	obsessive-compulsive disorder	GCST90277983	37094658	Alemany-Navarro M	no
2q31.1 (GRCh38-2:174342723/GRCh37-2:175207451)	2:176655367	1e-08	LINC01117	Total testosterone levels	testosterone measurement	GCST90239819	36653534	Leinonen JT
2q31.1 (GRCh38-2:174342723/GRCh37-2:175207451)	2:174247120	2e-11	OLA1	Non-response to survey questionnaires: "I don't know" item	health study participation	GCST90266935	37386106	Mignogna G		yes
2q31.1 (GRCh38-2:174342723/GRCh37-2:175207451)	2:176247091	7e-20	MTX2,RPSAP25	Pierre Robin Sequence endophenotypic score	facial morphology measurement	GCST90245763	37024583	Naqvi S
2q31.1 (GRCh38-2:174342723/GRCh37-2:175207451)	2:172728998	4e-08	RAPGEF4-AS1	Migraine or fasting glucose levels	migraine disorder,fasting blood glucose measurement	GCST90281113	36808568	Islam MR
2q31.1 (GRCh38-2:174342723/GRCh37-2:175207451)	2:170739619	7e-09	ERICH2-DT	Body mass index	body mass index	GCST90301650	37280435	Hawkes G
2q31.1 (GRCh38-2:174342723/GRCh37-2:175207451)	2:171707412	2e-10	DYNC1I2	Body mass index	body mass index	GCST90301650	37280435	Hawkes G
2q31.1 (GRCh38-2:174342723/GRCh37-2:175207451)	2:172066831	2e-10	METAP1D	Body mass index	body mass index	GCST90301650	37280435	Hawkes G
2q31.1 (GRCh38-2:174342723/GRCh37-2:175207451)	2:174301908	4e-16	HNRNPA1P39,LRRC2P1	Body mass index	body mass index	GCST90301650	37280435	Hawkes G		yes
2q31.1 (GRCh38-2:174342723/GRCh37-2:175207451)	2:169768409	1e-06	PTCHD3P2,KLHL23	Color vision defects (Tritan)	color vision disorder	GCST90301671	37359372	Nardone GG	no
2q31.1 (GRCh38-2:174342723/GRCh37-2:175207451)	2:174133783	3e-22	OLA1	Obg-like ATPase 1 levels	obg-like ATPase 1 measurement	GCST90248771	34648354	Pietzner M		yes
2q31.1 (GRCh38-2:174342723/GRCh37-2:175207451)	2:172538172	9.00E-508	PDK1-AS1	[Pyruvate dehydrogenase (acetyl-transferring)] kinase isozyme 1, mitochondrial levels	protein measurement	GCST90248922	34648354	Pietzner M
2q31.1 (GRCh38-2:174342723/GRCh37-2:175207451)	2:169017129	2e-20	ABCB11	Gamma glutamyl transferase levels	serum gamma-glutamyl transferase measurement	GCST90278630	38116116	Chen CY
2q31.1 (GRCh38-2:174342723/GRCh37-2:175207451)	2:176109376	4e-08	HOXD10,HOXD11	Hematocrit	hematocrit	GCST90278634	38116116	Chen CY
2q31.1 (GRCh38-2:174342723/GRCh37-2:175207451)	2:176109376	1e-09	HOXD10,HOXD11	Hemoglobin	hemoglobin measurement	GCST90278631	38116116	Chen CY
2q31.1 (GRCh38-2:174342723/GRCh37-2:175207451)	2:169348131	3e-13	LRP2	Uric acid levels	uric acid measurement	GCST90278646	38116116	Chen CY
2q31.1 (GRCh38-2:174342723/GRCh37-2:175207451)	2:176141029	6e-09	HOXD3	Uric acid levels	uric acid measurement	GCST90278646	38116116	Chen CY
2q31.1 (GRCh38-2:174342723/GRCh37-2:175207451)	2:176864940	1e-07	LINC01117,RNU6-187P	Color vision defects (Deutan-Protan)	color vision disorder	GCST90301670	37359372	Nardone GG	no
2q31.1 (GRCh38-2:174342723/GRCh37-2:175207451)	2:175645233	7e-07	RPS15AP14,EXTL2P1	Color vision defects (Deutan-Protan)	color vision disorder	GCST90301670	37359372	Nardone GG	no
2q31.1 (GRCh38-2:174342723/GRCh37-2:175207451)	2:170577791	2e-08	MYO3B	Probable sleep bruxism	bruxism	GCST90296383	37140068	Strausz T
2q31.1 (GRCh38-2:174342723/GRCh37-2:175207451)	2:169348131	3e-13	LRP2	Blood urea nitrogen levels	blood urea nitrogen measurement	GCST90278623	38116116	Chen CY
2q31.1 (GRCh38-2:174342723/GRCh37-2:175207451)	2:169005217	4e-17	ABCB11	alpha-Fetoprotein levels	alpha fetoprotein measurement	GCST90278615	38116116	Chen CY
2q31.1 (GRCh38-2:174342723/GRCh37-2:175207451)	2:169017129	3e-21	ABCB11	Alanine aminotransferase levels	serum alanine aminotransferase measurement	GCST90278617	38116116	Chen CY
2q31.1 (GRCh38-2:174342723/GRCh37-2:175207451)	2:169004208	2e-11	ABCB11	Aspartate aminotransferase levels	aspartate aminotransferase measurement	GCST90278618	38116116	Chen CY
2q31.1 (GRCh38-2:174342723/GRCh37-2:175207451)	2:170673968	8e-06	ERICH2-DT,MYO3B	Breast dense area	breast density	GCST90293091	37345113	Verma SS	no
2q31.1 (GRCh38-2:174342723/GRCh37-2:175207451)	2:169348613	4e-49	LRP2	Creatinine levels	creatinine measurement	GCST90278624	38116116	Chen CY
2q31.1 (GRCh38-2:174342723/GRCh37-2:175207451)	2:176150242	1e-08	HOXD3	Creatinine levels	creatinine measurement	GCST90278624	38116116	Chen CY
2q31.1 (GRCh38-2:174342723/GRCh37-2:175207451)	2:168900844	1e-133	SPC25	Fasting glucose	fasting blood glucose measurement	GCST90278628	38116116	Chen CY
2q31.1 (GRCh38-2:174342723/GRCh37-2:175207451)	2:172732097	7e-31	RAPGEF4-AS1	Fasting glucose	fasting blood glucose measurement	GCST90278628	38116116	Chen CY
2q31.1 (GRCh38-2:174342723/GRCh37-2:175207451)	2:169346594	1e-21	LRP2	Serum urate levels	urate measurement	GCST90319905	38658550	Cho C
2q31.1 (GRCh38-2:174342723/GRCh37-2:175207451)	2:169170086	8e-33	LRP2	Serum urate levels	urate measurement	GCST90319906	38658550	Cho C
2q31.1 (GRCh38-2:174342723/GRCh37-2:175207451)	2:176128855	1e-23	HOXD-AS2	Serum urate levels	urate measurement	GCST90319906	38658550	Cho C
2q31.1 (GRCh38-2:174342723/GRCh37-2:175207451)	2:172445075	7e-12	ITGA6	Prostate cancer	prostate cancer	GCST90428117	38538606	Harris BHL
2q31.1 (GRCh38-2:174342723/GRCh37-2:175207451)	2:172550978	3e-11	PDK1-AS1	Prostate cancer	prostate cancer	GCST90428117	38538606	Harris BHL
2q31.1 (GRCh38-2:174342723/GRCh37-2:175207451)	2:172434538	5e-11	ITGA6	Prostate cancer	prostate cancer	GCST90428117	38538606	Harris BHL
2q31.1 (GRCh38-2:174342723/GRCh37-2:175207451)	2:172210075	9e-09	ITGA6,DLX2-DT	Basal cell carcinoma	basal cell carcinoma	GCST90328132	38182794	Choquet H
2q31.1 (GRCh38-2:174342723/GRCh37-2:175207451)	2:172725659	4e-07	RAPGEF4-AS1	Prostate cancer	prostate cancer	GCST90428117	38538606	Harris BHL	no
2q31.1 (GRCh38-2:174342723/GRCh37-2:175207451)	2:171600624	6e-07	RPL21P38,DYNC1I2	Prostate cancer	prostate cancer	GCST90428117	38538606	Harris BHL	no
2q31.1 (GRCh38-2:174342723/GRCh37-2:175207451)	2:169154475	1e-44	LRP2	Serum urate levels	urate measurement	GCST90319904	38658550	Cho C
2q31.1 (GRCh38-2:174342723/GRCh37-2:175207451)	2:176128855	9e-26	HOXD-AS2	Serum urate levels	urate measurement	GCST90319904	38658550	Cho C
2q31.1 (GRCh38-2:174342723/GRCh37-2:175207451)	2:176067408	1e-07	LNPK,EVX2	Gestational diabetes in nulliparas	gestational diabetes	GCST90429688	38714721	Khan RR	no
2q31.1 (GRCh38-2:174342723/GRCh37-2:175207451)	2:173320820	4e-08	CDCA7,RPS2P18	IL6 expression at baseline in whole blood upon Bbmix moi10 stimulation in Lyme borreliosis	interleukin-6 measurement	GCST90275757	38714679	Botey-Bataller J
2q31.1 (GRCh38-2:174342723/GRCh37-2:175207451)	2:174887314	2e-08	CHN1	Bone mineral density variability	bone density	GCST90321119	37500982	He D		yes
2q31.1 (GRCh38-2:174342723/GRCh37-2:175207451)	2:171018545	4e-138	TLK1	Bone mineral density mean	bone density	GCST90321120	37500982	He D
2q31.1 (GRCh38-2:174342723/GRCh37-2:175207451)	2:171018927	5e-132	TLK1	Bone mineral density mean	bone density	GCST90321120	37500982	He D
2q31.1 (GRCh38-2:174342723/GRCh37-2:175207451)	2:176275498	3e-24	MTX2	Bone mineral density mean	bone density	GCST90321120	37500982	He D
2q31.1 (GRCh38-2:174342723/GRCh37-2:175207451)	2:174046201	1e-72	RPSAP24,OLA1	Bone mineral density mean	bone density	GCST90321120	37500982	He D		yes
2q31.1 (GRCh38-2:174342723/GRCh37-2:175207451)	2:171256083	2e-08	METTL8,TLK1	Bone mineral density variability	bone density	GCST90321121	37500982	He D
2q31.1 (GRCh38-2:174342723/GRCh37-2:175207451)	2:173599797	2e-08	PPIAP66,RPL5P7	Seropositivity for haemophilus influenzae peptide (agilent_242789)	haemophilus influenzae seropositivity	GCST90294054	37164013	Andreu-S√°nchez S		yes
2q31.1 (GRCh38-2:174342723/GRCh37-2:175207451)	2:170711127	4e-08	ERICH2-DT	Seropositivity for bacteroides fragilis YCH46 peptide (agilent_198879)	bacteroides seropositivity	GCST90293388	37164013	Andreu-S√°nchez S
2q31.1 (GRCh38-2:174342723/GRCh37-2:175207451)	2:173172619	4e-08	MAP3K20,MAP3K20-AS1	Morningness	chronotype measurement	GCST007983	30804565	Jansen PR
2q31.1 (GRCh38-2:174342723/GRCh37-2:175207451)	2:175608567	1e-08	RPS15AP14,EXTL2P1	Insomnia	insomnia measurement	GCST007988	30804565	Jansen PR
2q31.1 (GRCh38-2:174342723/GRCh37-2:175207451)	2:168906638	1e-17	SPC25,G6PC2	Glycated hemoglobin levels	HbA1c measurement	GCST002303	24405752	An P
2q31.1 (GRCh38-2:174342723/GRCh37-2:175207451)	2:168961203	4e-06	ABCB11	Egg allergy	egg allergy measurement	GCST002789	25710614	Hong X	no
2q31.1 (GRCh38-2:174342723/GRCh37-2:175207451)	2:176247091	1e-14	MTX2,RPSAP25	Facial morphology traits (59 NSCL/P endophenotypic segments)	facial morphology measurement	GCST011429	33692830	Indencleef K
2q31.1 (GRCh38-2:174342723/GRCh37-2:175207451)	2:168906638	4e-23	SPC25,G6PC2	Fasting plasma glucose	fasting blood glucose measurement	GCST000205	18451265	Bouatia-Naji N
2q31.1 (GRCh38-2:174342723/GRCh37-2:175207451)	2:168906638	2e-17	SPC25,G6PC2	Metabolite levels	metabolite measurement	GCST001391	22286219	Kettunen J
2q31.1 (GRCh38-2:174342723/GRCh37-2:175207451)	2:168927903	2e-15	ABCB11	Metabolite levels	fasting blood glucose measurement	GCST001233	21909109	Kim YJ
2q31.1 (GRCh38-2:174342723/GRCh37-2:175207451)	2:173497621	6e-06	PPIAP66,RPL5P7	Anthropometric traits	anthropometric measurement,body mass index	GCST000327	19260139	Polasek O	no	yes
2q31.1 (GRCh38-2:174342723/GRCh37-2:175207451)	2:177044867	2e-06	RNU6-187P,RNA5SP112	Non-alcoholic fatty liver disease histology (other)	non-alcoholic fatty liver disease,cirrhosis of liver	GCST000765	20708005	Chalasani N	no
2q31.1 (GRCh38-2:174342723/GRCh37-2:175207451)	2:170462384	4e-07	MYO3B	Palmitoleic acid (16:1n-7) levels	fatty acid measurement	GCST001841	23362303	Wu JH	no
2q31.1 (GRCh38-2:174342723/GRCh37-2:175207451)	2:170509379	7e-06	MYO3B	Visceral fat	visceral adipose tissue measurement	GCST001525	22589738	Fox CS	no
2q31.1 (GRCh38-2:174342723/GRCh37-2:175207451)	2:171383249	5e-06	METTL8	OTU97_100 (Ruminococcaceae) prevalence	gut microbiome measurement	GCST90011556	33462482	R√ºhlemann MC	no
2q31.1 (GRCh38-2:174342723/GRCh37-2:175207451)	2:176557889	3e-06	LINC01117	OTU99_116 (Sutterella) abundance	gut microbiome measurement	GCST90011424	33462482	R√ºhlemann MC	no
2q31.1 (GRCh38-2:174342723/GRCh37-2:175207451)	2:176557889	5e-06	LINC01117	OTU97_101 (Sutterella) abundance	gut microbiome measurement	GCST90011356	33462482	R√ºhlemann MC	no
2q31.1 (GRCh38-2:174342723/GRCh37-2:175207451)	2:172025679	2e-09	METAP1D	Body fat percentage	body fat percentage	GCST007064	30593698	H√ºbel C
2q31.1 (GRCh38-2:174342723/GRCh37-2:175207451)	2:171560300	2e-23	CYBRD1,RPL21P38	Fat-free mass	lean body mass	GCST007063	30593698	H√ºbel C
2q31.1 (GRCh38-2:174342723/GRCh37-2:175207451)	2:171987022	2e-39	SLC25A12	Refractive error	Abnormality of refraction	GCST010002	32231278	Hysi PG
2q31.1 (GRCh38-2:174342723/GRCh37-2:175207451)	2:175994795	5e-06	LNPK	Post bronchodilator FEV1	forced expiratory volume,response to bronchodilator	GCST003262	26634245	Lutz SM	no
2q31.1 (GRCh38-2:174342723/GRCh37-2:175207451)	2:174986861	2e-07	CHN1	Post bronchodilator FEV1	forced expiratory volume,response to bronchodilator	GCST003262	26634245	Lutz SM	no	yes
2q31.1 (GRCh38-2:174342723/GRCh37-2:175207451)	2:170814980	3e-06	GAD1	Post bronchodilator FEV1/FVC ratio in COPD	FEV/FVC ratio,response to bronchodilator	GCST003265	26634245	Lutz SM	no
2q31.1 (GRCh38-2:174342723/GRCh37-2:175207451)	2:170797762	3e-06	ERICH2,ERICH2-DT	Post bronchodilator FEV1/FVC ratio in COPD	FEV/FVC ratio,response to bronchodilator	GCST003265	26634245	Lutz SM	no
2q31.1 (GRCh38-2:174342723/GRCh37-2:175207451)	2:176172583	8e-12	HOXD3,HAGLR	Mucinous ovarian carcinoma	ovarian mucinous adenocarcinoma	GCST002967	26075790	Kelemen LE
2q31.1 (GRCh38-2:174342723/GRCh37-2:175207451)	2:176172583	8e-07	HOXD3,HAGLR	Mucinous ovarian carcinoma	ovarian mucinous adenocarcinoma	GCST002967	26075790	Kelemen LE	no
2q31.1 (GRCh38-2:174342723/GRCh37-2:175207451)	2:176127051	3e-06	HOXD-AS2	Peripheral arterial disease (traffic-related air pollution interaction)	peripheral arterial disease,traffic air pollution measurement	GCST004482	27082954	Ward-Caviness CK	no
2q31.1 (GRCh38-2:174342723/GRCh37-2:175207451)	2:174772186	1e-06	CHRNA1	Post bronchodilator FEV1	forced expiratory volume,response to bronchodilator	GCST003262	26634245	Lutz SM	no	yes
2q31.1 (GRCh38-2:174342723/GRCh37-2:175207451)	2:168906638	6e-68	SPC25,G6PC2	Fasting plasma glucose	fasting blood glucose measurement	GCST004206	28270201	Nagy R
2q31.1 (GRCh38-2:174342723/GRCh37-2:175207451)	2:168906638	2e-75	SPC25,G6PC2	Fasting plasma glucose	fasting blood glucose measurement	GCST004206	28270201	Nagy R
2q31.1 (GRCh38-2:174342723/GRCh37-2:175207451)	2:169920011	2e-07	UBR3	Longitudinal change in brain amyloid plaque burden	amyloid plaque accumulation rate	GCST003082	26268530	Ramanan VK	no
2q31.1 (GRCh38-2:174342723/GRCh37-2:175207451)	2:173060323	2e-08	RAPGEF4,MAP3K20	Sex hormone-binding globulin levels	sex hormone-binding globulin measurement	GCST90012111	32042192	Ruth KS
2q31.1 (GRCh38-2:174342723/GRCh37-2:175207451)	2:174269504	9e-12	Y_RNA,LRRC2P1	Digit length ratio (right hand)	digit length ratio	GCST005748	29659830	Warrington NM		yes
2q31.1 (GRCh38-2:174342723/GRCh37-2:175207451)	2:176097374	6e-09	HOXD13,HOXD12	Digit length ratio (right hand)	digit length ratio	GCST005748	29659830	Warrington NM
2q31.1 (GRCh38-2:174342723/GRCh37-2:175207451)	2:174269504	2e-15	Y_RNA,LRRC2P1	Digit length ratio	digit length ratio	GCST005750	29659830	Warrington NM		yes
2q31.1 (GRCh38-2:174342723/GRCh37-2:175207451)	2:176097374	1e-10	HOXD13,HOXD12	Digit length ratio	digit length ratio	GCST005750	29659830	Warrington NM
2q31.1 (GRCh38-2:174342723/GRCh37-2:175207451)	2:174269504	2e-14	Y_RNA,LRRC2P1	Digit length ratio (left hand)	digit length ratio	GCST005749	29659830	Warrington NM		yes
2q31.1 (GRCh38-2:174342723/GRCh37-2:175207451)	2:176097374	6e-07	HOXD13,HOXD12	Digit length ratio (left hand)	digit length ratio	GCST005749	29659830	Warrington NM	no
2q31.1 (GRCh38-2:174342723/GRCh37-2:175207451)	2:176097374	1e-07	HOXD13,HOXD12	Digit length ratio (left hand)	digit length ratio	GCST005749	29659830	Warrington NM	no
2q31.1 (GRCh38-2:174342723/GRCh37-2:175207451)	2:174269504	1e-15	Y_RNA,LRRC2P1	Digit length ratio (left hand)	digit length ratio	GCST005749	29659830	Warrington NM		yes
2q31.1 (GRCh38-2:174342723/GRCh37-2:175207451)	2:171568284	4e-08	RPL21P38,CYBRD1	Breast cancer	breast carcinoma	GCST90011804	32887889	Rashkin SR
2q31.1 (GRCh38-2:174342723/GRCh37-2:175207451)	2:172445075	2e-13	ITGA6	Prostate cancer	prostate carcinoma	GCST90011808	32887889	Rashkin SR
2q31.1 (GRCh38-2:174342723/GRCh37-2:175207451)	2:174042477	4e-06	LINC01960,RPSAP24	Alzheimer's disease with no specific cognitive domain impairment	Alzheimer disease	GCST007333	30514930	Mukherjee S	no	yes
2q31.1 (GRCh38-2:174342723/GRCh37-2:175207451)	2:176105519	3e-08	HOXD11	Immature Myeloid-Derived Suppressor Cells %CD33dim HLA DR- CD66b-	myeloid white cell count	GCST90001516	32929287	Orr√π V
2q31.1 (GRCh38-2:174342723/GRCh37-2:175207451)	2:174060596	1e-06	RPSAP24,OLA1	High myopia	Myopia	GCST012403	33830181	Tideman JWL	no	yes
2q31.1 (GRCh38-2:174342723/GRCh37-2:175207451)	2:172036282	1e-09	METAP1D	Low myopia vs hyperopia	Hypermetropia,Myopia	GCST012400	33830181	Tideman JWL
2q31.1 (GRCh38-2:174342723/GRCh37-2:175207451)	2:172446825	2e-14	ITGA6	Prostate cancer	prostate carcinoma	GCST011957	33293427	Emami NC
2q31.1 (GRCh38-2:174342723/GRCh37-2:175207451)	2:173567350	2e-08	PPIAP66,RPL5P7	Biological sex	biological sex	GCST90013473	33888908	Pirastu N		yes
2q31.1 (GRCh38-2:174342723/GRCh37-2:175207451)	2:174334364	3e-12	SP9,LINC01305	Biological sex	biological sex	GCST90013473	33888908	Pirastu N		yes
2q31.1 (GRCh38-2:174342723/GRCh37-2:175207451)	2:171987022	3e-10	SLC25A12	Noncognitive aspects of educational attainment	self reported educational attainment	GCST90011874	33414549	Demange PA
2q31.1 (GRCh38-2:174342723/GRCh37-2:175207451)	2:170504386	6e-46	MYO3B	Lobe attachment (rater-scored or self-reported)	lobe attachment	GCST005192	29198719	Shaffer JR
2q31.1 (GRCh38-2:174342723/GRCh37-2:175207451)	2:170679815	6e-100	MYO3B,ERICH2-DT	Lobe attachment (rater-scored or self-reported)	lobe attachment	GCST005192	29198719	Shaffer JR
2q31.1 (GRCh38-2:174342723/GRCh37-2:175207451)	2:176247091	3e-08	MTX2,RPSAP25	Lobe attachment (rater-scored or self-reported)	lobe attachment	GCST005192	29198719	Shaffer JR
2q31.1 (GRCh38-2:174342723/GRCh37-2:175207451)	2:170677711	4e-49	ERICH2-DT,MYO3B	Lobe attachment (rater-scored or self-reported)	lobe attachment	GCST005192	29198719	Shaffer JR
2q31.1 (GRCh38-2:174342723/GRCh37-2:175207451)	2:170682906	5e-13	ERICH2-DT,MYO3B	Lobe attachment (rater scored)	lobe attachment	GCST005193	29198719	Shaffer JR
2q31.1 (GRCh38-2:174342723/GRCh37-2:175207451)	2:170490748	5e-06	MYO3B	Lobe attachment (rater scored)	lobe attachment	GCST005193	29198719	Shaffer JR	no
2q31.1 (GRCh38-2:174342723/GRCh37-2:175207451)	2:170686063	7e-16	MYO3B,ERICH2-DT	Lobe attachment (rater scored)	lobe attachment	GCST005193	29198719	Shaffer JR
2q31.1 (GRCh38-2:174342723/GRCh37-2:175207451)	2:170677711	2e-06	ERICH2-DT,MYO3B	Lobe attachment (rater scored)	lobe attachment	GCST005193	29198719	Shaffer JR	no
2q31.1 (GRCh38-2:174342723/GRCh37-2:175207451)	2:170686063	1e-28	MYO3B,ERICH2-DT	Lobe attachment (rater scored)	lobe attachment	GCST005193	29198719	Shaffer JR
2q31.1 (GRCh38-2:174342723/GRCh37-2:175207451)	2:174100883	2e-06	OLA1	Coronary artery calcified atherosclerotic plaque (130 HU threshold) in type 2 diabetes	coronary artery calcification	GCST005173	29221444	Divers J	no	yes
2q31.1 (GRCh38-2:174342723/GRCh37-2:175207451)	2:174729547	7e-08	H3P6,CHRNA1	Response to radiotherapy in prostate cancer (overall toxicity)	response to radiation	GCST003583	27515689	Kerns SL	no	yes
2q31.1 (GRCh38-2:174342723/GRCh37-2:175207451)	2:169966664	6e-07	UBR3	Response to bronchodilator in chronic obstructive pulmonary disease (change in FEV1)	FEV change measurement,response to bronchodilator	GCST003830	26503814	Hardin M	no
2q31.1 (GRCh38-2:174342723/GRCh37-2:175207451)	2:172994952	1e-06	RAPGEF4	Moyamoya disease	Moyamoya disease	GCST005575	29273593	Duan L	no
2q31.1 (GRCh38-2:174342723/GRCh37-2:175207451)	2:172285284	4e-06	DLX2-DT,ITGA6	HER2 status in breast cancer	HER2 status	GCST004528	28649644	Pivot X	no
2q31.1 (GRCh38-2:174342723/GRCh37-2:175207451)	2:176497368	4e-06	LINC01117	QT interval	QT interval	GCST005171	29213071	M√©ndez-Gir√°ldez R	no
2q31.1 (GRCh38-2:174342723/GRCh37-2:175207451)	2:173386140	4e-06	CDCA7,JPT1P1	Asthma	asthma	GCST003831	27611488	Almoguera B	no	yes
2q31.1 (GRCh38-2:174342723/GRCh37-2:175207451)	2:172401022	9e-08	ITGA6,DLX2-DT	Peanut allergy	peanut allergy measurement	GCST006039	29030101	Asai Y	no
2q31.1 (GRCh38-2:174342723/GRCh37-2:175207451)	2:172401022	2e-08	ITGA6,DLX2-DT	Food allergy	food allergy measurement	GCST006038	29030101	Asai Y
2q31.1 (GRCh38-2:174342723/GRCh37-2:175207451)	2:176127129	1e-14	HOXD-AS2	Male-pattern baldness	androgenetic alopecia	GCST005116	29146897	Pirastu N
2q31.1 (GRCh38-2:174342723/GRCh37-2:175207451)	2:173740905	5e-10	PPIAP66,RPL5P7	Male-pattern baldness	androgenetic alopecia	GCST005116	29146897	Pirastu N		yes
2q31.1 (GRCh38-2:174342723/GRCh37-2:175207451)	2:176897100	3e-13	LINC01117,RNU6-187P	Male-pattern baldness	androgenetic alopecia	GCST005116	29146897	Pirastu N
2q31.1 (GRCh38-2:174342723/GRCh37-2:175207451)	2:169155942	7e-11	LRP2	Estimated glomerular filtration rate in non-diabetics	glomerular filtration rate	GCST008745	31451708	Hellwege JN
2q31.1 (GRCh38-2:174342723/GRCh37-2:175207451)	2:176354350	7e-11	LINC01117,PPIAP67	Estimated glomerular filtration rate in non-diabetics	glomerular filtration rate	GCST008745	31451708	Hellwege JN
2q31.1 (GRCh38-2:174342723/GRCh37-2:175207451)	2:174112105	9e-15	OLA1	Blood protein levels	blood protein measurement	GCST006585	30072576	Emilsson V		yes
2q31.1 (GRCh38-2:174342723/GRCh37-2:175207451)	2:169105387	3e-09	DHRS9,UBE2V1P6	Total cholesterol levels	total cholesterol measurement	GCST90019501	33462484	Sinnott-Armstrong N
2q31.1 (GRCh38-2:174342723/GRCh37-2:175207451)	2:169346323	5e-22	LRP2	Creatinine levels	creatinine measurement	GCST90019502	33462484	Sinnott-Armstrong N
2q31.1 (GRCh38-2:174342723/GRCh37-2:175207451)	2:176128855	2e-31	HOXD-AS2	Creatinine levels	creatinine measurement	GCST90019502	33462484	Sinnott-Armstrong N
2q31.1 (GRCh38-2:174342723/GRCh37-2:175207451)	2:176114105	1e-18	HOXD10	Creatinine levels	creatinine measurement	GCST90019502	33462484	Sinnott-Armstrong N
2q31.1 (GRCh38-2:174342723/GRCh37-2:175207451)	2:176335290	7e-17	MTX2	Creatinine levels	creatinine measurement	GCST90019502	33462484	Sinnott-Armstrong N
2q31.1 (GRCh38-2:174342723/GRCh37-2:175207451)	2:169173147	2e-16	LRP2	Creatinine levels	creatinine measurement	GCST90019502	33462484	Sinnott-Armstrong N
2q31.1 (GRCh38-2:174342723/GRCh37-2:175207451)	2:169033069	3e-12	DHRS9,ABCB11	Gamma glutamyl transferase levels	serum gamma-glutamyl transferase measurement	GCST90019507	33462484	Sinnott-Armstrong N
2q31.1 (GRCh38-2:174342723/GRCh37-2:175207451)	2:169023668	8e-11	ABCB11	Gamma glutamyl transferase levels	serum gamma-glutamyl transferase measurement	GCST90019507	33462484	Sinnott-Armstrong N
2q31.1 (GRCh38-2:174342723/GRCh37-2:175207451)	2:169018735	1e-16	ABCB11	Gamma glutamyl transferase levels	serum gamma-glutamyl transferase measurement	GCST90019507	33462484	Sinnott-Armstrong N
2q31.1 (GRCh38-2:174342723/GRCh37-2:175207451)	2:168907631	1e-31	SPC25,G6PC2	Glycated hemoglobin levels	HbA1c measurement	GCST90019509	33462484	Sinnott-Armstrong N
2q31.1 (GRCh38-2:174342723/GRCh37-2:175207451)	2:168916828	2e-22	ABCB11	Glycated hemoglobin levels	HbA1c measurement	GCST90019509	33462484	Sinnott-Armstrong N
2q31.1 (GRCh38-2:174342723/GRCh37-2:175207451)	2:168958738	6e-27	ABCB11	Glycated hemoglobin levels	HbA1c measurement	GCST90019509	33462484	Sinnott-Armstrong N
2q31.1 (GRCh38-2:174342723/GRCh37-2:175207451)	2:168908036	3e-25	G6PC2,SPC25	Glycated hemoglobin levels	HbA1c measurement	GCST90019509	33462484	Sinnott-Armstrong N
2q31.1 (GRCh38-2:174342723/GRCh37-2:175207451)	2:168927903	1e-15	ABCB11	Glycated hemoglobin levels	HbA1c measurement	GCST90019509	33462484	Sinnott-Armstrong N
2q31.1 (GRCh38-2:174342723/GRCh37-2:175207451)	2:168906752	2e-14	SPC25,G6PC2	Glycated hemoglobin levels	HbA1c measurement	GCST90019509	33462484	Sinnott-Armstrong N
2q31.1 (GRCh38-2:174342723/GRCh37-2:175207451)	2:169222293	2e-11	LRP2	Creatinine levels	creatinine measurement	GCST90019502	33462484	Sinnott-Armstrong N
2q31.1 (GRCh38-2:174342723/GRCh37-2:175207451)	2:169105387	1e-21	DHRS9,UBE2V1P6	Gamma glutamyl transferase levels	serum gamma-glutamyl transferase measurement	GCST90019507	33462484	Sinnott-Armstrong N
2q31.1 (GRCh38-2:174342723/GRCh37-2:175207451)	2:168926370	2e-277	ABCB11	Glycated hemoglobin levels	HbA1c measurement	GCST90019509	33462484	Sinnott-Armstrong N
2q31.1 (GRCh38-2:174342723/GRCh37-2:175207451)	2:168912381	8e-37	SPC25	Glycated hemoglobin levels	HbA1c measurement	GCST90019509	33462484	Sinnott-Armstrong N
2q31.1 (GRCh38-2:174342723/GRCh37-2:175207451)	2:169317747	1e-13	LRP2	Creatinine levels	creatinine measurement	GCST90019502	33462484	Sinnott-Armstrong N
2q31.1 (GRCh38-2:174342723/GRCh37-2:175207451)	2:168964108	6e-12	ABCB11	Glycated hemoglobin levels	HbA1c measurement	GCST90019509	33462484	Sinnott-Armstrong N
2q31.1 (GRCh38-2:174342723/GRCh37-2:175207451)	2:174183412	7e-12	OLA1	Glycated hemoglobin levels	HbA1c measurement	GCST90019509	33462484	Sinnott-Armstrong N		yes
2q31.1 (GRCh38-2:174342723/GRCh37-2:175207451)	2:169105387	2e-12	DHRS9,UBE2V1P6	Alanine aminotransferase levels	serum alanine aminotransferase measurement	GCST90019492	33462484	Sinnott-Armstrong N
2q31.1 (GRCh38-2:174342723/GRCh37-2:175207451)	2:169069351	3e-11	DHRS9	Alanine aminotransferase levels	serum alanine aminotransferase measurement	GCST90019492	33462484	Sinnott-Armstrong N
2q31.1 (GRCh38-2:174342723/GRCh37-2:175207451)	2:168990819	9e-11	ABCB11	Serum alkaline phosphatase levels	alkaline phosphatase measurement	GCST90019494	33462484	Sinnott-Armstrong N
2q31.1 (GRCh38-2:174342723/GRCh37-2:175207451)	2:169023668	8e-10	ABCB11	Apolipoprotein B levels	apolipoprotein B measurement	GCST90019496	33462484	Sinnott-Armstrong N
2q31.1 (GRCh38-2:174342723/GRCh37-2:175207451)	2:168926370	1e-15	ABCB11	Aspartate aminotransferase levels	aspartate aminotransferase measurement	GCST90019497	33462484	Sinnott-Armstrong N
2q31.1 (GRCh38-2:174342723/GRCh37-2:175207451)	2:169018735	4e-12	ABCB11	Aspartate aminotransferase to alanine aminotransferase ratio	aspartate aminotransferase to alanine aminotransferase ratio	GCST90019498	33462484	Sinnott-Armstrong N
2q31.1 (GRCh38-2:174342723/GRCh37-2:175207451)	2:169105387	4e-10	DHRS9,UBE2V1P6	Aspartate aminotransferase to alanine aminotransferase ratio	aspartate aminotransferase to alanine aminotransferase ratio	GCST90019498	33462484	Sinnott-Armstrong N
2q31.1 (GRCh38-2:174342723/GRCh37-2:175207451)	2:169018735	8e-15	ABCB11	Alanine aminotransferase levels	serum alanine aminotransferase measurement	GCST90019492	33462484	Sinnott-Armstrong N
2q31.1 (GRCh38-2:174342723/GRCh37-2:175207451)	2:169761686	2e-09	KLHL23	Alanine aminotransferase levels	serum alanine aminotransferase measurement	GCST90019492	33462484	Sinnott-Armstrong N
2q31.1 (GRCh38-2:174342723/GRCh37-2:175207451)	2:169105387	2e-12	DHRS9,UBE2V1P6	C-reactive protein levels	C-reactive protein measurement	GCST90019499	33462484	Sinnott-Armstrong N
2q31.1 (GRCh38-2:174342723/GRCh37-2:175207451)	2:169023668	1e-09	ABCB11	C-reactive protein levels	C-reactive protein measurement	GCST90019499	33462484	Sinnott-Armstrong N
2q31.1 (GRCh38-2:174342723/GRCh37-2:175207451)	2:168926370	2e-14	ABCB11	Serum alkaline phosphatase levels	alkaline phosphatase measurement	GCST90019494	33462484	Sinnott-Armstrong N
2q31.1 (GRCh38-2:174342723/GRCh37-2:175207451)	2:168965637	5e-14	ABCB11	Serum alkaline phosphatase levels	alkaline phosphatase measurement	GCST90019494	33462484	Sinnott-Armstrong N
2q31.1 (GRCh38-2:174342723/GRCh37-2:175207451)	2:169023668	4e-14	ABCB11	Serum alkaline phosphatase levels	alkaline phosphatase measurement	GCST90019494	33462484	Sinnott-Armstrong N
2q31.1 (GRCh38-2:174342723/GRCh37-2:175207451)	2:169069351	8e-21	DHRS9	Serum alkaline phosphatase levels	alkaline phosphatase measurement	GCST90019494	33462484	Sinnott-Armstrong N
2q31.1 (GRCh38-2:174342723/GRCh37-2:175207451)	2:169046407	7e-10	DHRS9,ABCB11	Apolipoprotein A1 levels	apolipoprotein A 1 measurement	GCST90019495	33462484	Sinnott-Armstrong N
2q31.1 (GRCh38-2:174342723/GRCh37-2:175207451)	2:169105387	4e-49	DHRS9,UBE2V1P6	Serum alkaline phosphatase levels	alkaline phosphatase measurement	GCST90019494	33462484	Sinnott-Armstrong N
2q31.1 (GRCh38-2:174342723/GRCh37-2:175207451)	2:169018735	9e-60	ABCB11	Serum alkaline phosphatase levels	alkaline phosphatase measurement	GCST90019494	33462484	Sinnott-Armstrong N
2q31.1 (GRCh38-2:174342723/GRCh37-2:175207451)	2:169033069	1e-15	DHRS9,ABCB11	Serum alkaline phosphatase levels	alkaline phosphatase measurement	GCST90019494	33462484	Sinnott-Armstrong N
2q31.1 (GRCh38-2:174342723/GRCh37-2:175207451)	2:169023668	5e-11	ABCB11	Total cholesterol levels	total cholesterol measurement	GCST90019501	33462484	Sinnott-Armstrong N
2q31.1 (GRCh38-2:174342723/GRCh37-2:175207451)	2:175700495	1e-05	EXTL2P1,RPS15AP14	Vertigo	Vertigo	GCST90085927	34620984	Skuladottir AT	no
2q31.1 (GRCh38-2:174342723/GRCh37-2:175207451)	2:171560300	8e-17	CYBRD1,RPL21P38	Fat-free mass	lean body mass	GCST007063	30593698	H√ºbel C
2q31.1 (GRCh38-2:174342723/GRCh37-2:175207451)	2:171560300	3e-08	CYBRD1,RPL21P38	Fat-free mass	lean body mass	GCST007063	30593698	H√ºbel C
2q31.1 (GRCh38-2:174342723/GRCh37-2:175207451)	2:174430873	4e-34	SCRN3,GPR155	Adolescent idiopathic scoliosis	adolescent idiopathic scoliosis	GCST006287	30019117	Liu J		yes
2q31.1 (GRCh38-2:174342723/GRCh37-2:175207451)	2:170876715	4e-20	GAD1,GORASP2	Adolescent idiopathic scoliosis	adolescent idiopathic scoliosis	GCST006287	30019117	Liu J
2q31.1 (GRCh38-2:174342723/GRCh37-2:175207451)	2:172128168	3e-09	ITGA6,DLX2-DT	Adolescent idiopathic scoliosis	adolescent idiopathic scoliosis	GCST006287	30019117	Liu J
2q31.1 (GRCh38-2:174342723/GRCh37-2:175207451)	2:173584189	1e-08	PPIAP66,RPL5P7	Adolescent idiopathic scoliosis	adolescent idiopathic scoliosis	GCST006287	30019117	Liu J		yes
2q31.1 (GRCh38-2:174342723/GRCh37-2:175207451)	2:169077231	6e-10	DHRS9	Serum alkaline phosphatase levels	alkaline phosphatase measurement	GCST009652	31666285	Olafsson S
2q31.1 (GRCh38-2:174342723/GRCh37-2:175207451)	2:175619153	5e-06	EXTL2P1,RPS15AP14	Longevity	longevity	GCST006658	30294719	Zeng Y	no
2q31.1 (GRCh38-2:174342723/GRCh37-2:175207451)	2:173172619	2e-09	MAP3K20,MAP3K20-AS1	Chronotype	chronotype measurement	GCST007576	30696823	Jones SE
2q31.1 (GRCh38-2:174342723/GRCh37-2:175207451)	2:174376754	1e-11	CIR1	Chronotype	chronotype measurement	GCST007576	30696823	Jones SE		yes	yes
2q31.1 (GRCh38-2:174342723/GRCh37-2:175207451)	2:174764492	1e-09	CHRNA1	Myasthenia gravis	Myasthenia gravis	GCST90093061	35074870	Chia R		yes
2q31.1 (GRCh38-2:174342723/GRCh37-2:175207451)	2:174764492	1e-12	CHRNA1	Late-onset myasthenia gravis	late-onset myasthenia gravis	GCST90093466	35074870	Chia R		yes
2q31.1 (GRCh38-2:174342723/GRCh37-2:175207451)	2:176247091	5e-68	MTX2,RPSAP25	Facial morphology (segment 1)	facial morphology measurement	GCST90007181	33288918	White JD
2q31.1 (GRCh38-2:174342723/GRCh37-2:175207451)	2:176500891	3e-11	LINC01117	Facial morphology (segment 24)	lower face morphology measurement	GCST90007267	33288918	White JD
2q31.1 (GRCh38-2:174342723/GRCh37-2:175207451)	2:173350981	2e-08	CDCA7,RPS2P18	Diastolic blood pressure (BMI unadjusted)	diastolic blood pressure	GCST90335164	39048560	Pozarickij A		yes
2q31.1 (GRCh38-2:174342723/GRCh37-2:175207451)	2:172540076	2e-28	PDK1-AS1	[Pyruvate dehydrogenase (acetyl-transferring)] kinase isozyme 1, mitochondrial levels	[Pyruvate dehydrogenase acetyl-transferring] kinase isozyme 1, mitochondrial measurement	GCST90100592	28240269	Suhre K
2q31.1 (GRCh38-2:174342723/GRCh37-2:175207451)	2:168906638	9e-11	SPC25,G6PC2	Hexose levels	hexose measurement	GCST90010862	33414548	Lotta LA
2q31.1 (GRCh38-2:174342723/GRCh37-2:175207451)	2:176484181	5e-09	PPIAP67,LINC01117	Estimated glomerular filtration rate (creatinine)	glomerular filtration rate	GCST90100220	35710981	Liu H
2q31.1 (GRCh38-2:174342723/GRCh37-2:175207451)	2:175744221	9e-09	RPS15AP14,EXTL2P1	Estimated glomerular filtration rate (creatinine)	glomerular filtration rate	GCST90100220	35710981	Liu H
2q31.1 (GRCh38-2:174342723/GRCh37-2:175207451)	2:175437936	1e-08	RPS15AP14,EXTL2P1	Estimated glomerular filtration rate (creatinine)	glomerular filtration rate	GCST90100220	35710981	Liu H
2q31.1 (GRCh38-2:174342723/GRCh37-2:175207451)	2:171074308	4e-06	TLK1	Autism spectrum disorder	autism spectrum disorder	GCST012466	34069769	Al-Sarraj Y	no
2q31.1 (GRCh38-2:174342723/GRCh37-2:175207451)	2:169023668	1e-10	ABCB11	Low density lipoprotein cholesterol levels	low density lipoprotein cholesterol measurement	GCST90019512	33462484	Sinnott-Armstrong N
2q31.1 (GRCh38-2:174342723/GRCh37-2:175207451)	2:170980727	1e-09	GORASP2,TLK1	Non-albumin protein levels	serum non-albumin protein measurement	GCST90019515	33462484	Sinnott-Armstrong N
2q31.1 (GRCh38-2:174342723/GRCh37-2:175207451)	2:175667291	2e-06	EXTL2P1,RPS15AP14	Hypertension	hypertension	GCST90086092	33893285	Guindo-Mart√≠nez M	no
2q31.1 (GRCh38-2:174342723/GRCh37-2:175207451)	2:170824930	4e-08	GAD1	Sex hormone-binding globulin levels adjusted for BMI	sex hormone-binding globulin measurement	GCST90012106	32042192	Ruth KS
2q31.1 (GRCh38-2:174342723/GRCh37-2:175207451)	2:170824930	2e-10	GAD1	Sex hormone-binding globulin levels	sex hormone-binding globulin measurement	GCST90012107	32042192	Ruth KS
2q31.1 (GRCh38-2:174342723/GRCh37-2:175207451)	2:173060323	9e-10	RAPGEF4,MAP3K20	Sex hormone-binding globulin levels adjusted for BMI	sex hormone-binding globulin measurement	GCST90012110	32042192	Ruth KS
2q31.1 (GRCh38-2:174342723/GRCh37-2:175207451)	2:176661428	2e-08	LINC01117	Bioavailable testosterone levels	testosterone measurement	GCST90012103	32042192	Ruth KS
2q31.1 (GRCh38-2:174342723/GRCh37-2:175207451)	2:169237232	2e-16	LRP2	Chronic kidney disease	chronic kidney disease	GCST007920	29124443	Yasukochi Y
2q31.1 (GRCh38-2:174342723/GRCh37-2:175207451)	2:176780863	2e-06	LINC01117	Coronary artery disease in type 1 diabetes	coronary artery disease	GCST006281	29695241	Charmet R	no
2q31.1 (GRCh38-2:174342723/GRCh37-2:175207451)	2:168921085	6e-29	ABCB11	Glycated hemoglobin levels	HbA1c measurement	GCST008398	31213470	Moon JY
2q31.1 (GRCh38-2:174342723/GRCh37-2:175207451)	2:175800138	4e-06	RPS15AP14,EXTL2P1	Bilateral cleft lip	cleft lip	GCST012352	33817668	Curtis SW	no
2q31.1 (GRCh38-2:174342723/GRCh37-2:175207451)	2:170814656	2e-09	GAD1	Cognitive aspects of educational attainment	cognitive function measurement,self reported educational attainment	GCST90011875	33414549	Demange PA
2q31.1 (GRCh38-2:174342723/GRCh37-2:175207451)	2:168900844	5e-09	SPC25	Gestational diabetes	gestational diabetes	GCST90296696	38182742	Elliott A
2q31.1 (GRCh38-2:174342723/GRCh37-2:175207451)	2:176128855	9e-55	HOXD-AS2	Estimated glomerular filtration rate (creatinine)	glomerular filtration rate	GCST90100220	35710981	Liu H
2q31.1 (GRCh38-2:174342723/GRCh37-2:175207451)	2:169346323	5e-42	LRP2	Estimated glomerular filtration rate (creatinine)	glomerular filtration rate	GCST90100220	35710981	Liu H
2q31.1 (GRCh38-2:174342723/GRCh37-2:175207451)	2:169155689	9e-35	LRP2	Estimated glomerular filtration rate (creatinine)	glomerular filtration rate	GCST90100220	35710981	Liu H
2q31.1 (GRCh38-2:174342723/GRCh37-2:175207451)	2:168906638	1e-48	SPC25,G6PC2	Fasting glucose adjusted for BMI	BMI-adjusted fasting blood glucose measurement	GCST90094960	34951656	Downie CG
2q31.1 (GRCh38-2:174342723/GRCh37-2:175207451)	2:168906638	3e-09	SPC25,G6PC2	Fasting glucose adjusted for BMI	BMI-adjusted fasting blood glucose measurement	GCST90094961	34951656	Downie CG
2q31.1 (GRCh38-2:174342723/GRCh37-2:175207451)	2:168906638	2e-33	SPC25,G6PC2	Fasting glucose adjusted for BMI	BMI-adjusted fasting blood glucose measurement	GCST90094962	34951656	Downie CG
2q31.1 (GRCh38-2:174342723/GRCh37-2:175207451)	2:176398425	1e-18	PPIAP67,LINC01117	Estimated glomerular filtration rate (creatinine)	glomerular filtration rate	GCST90100220	35710981	Liu H
2q31.1 (GRCh38-2:174342723/GRCh37-2:175207451)	2:176826815	5e-14	RNU6-187P,LINC01117	Estimated glomerular filtration rate (creatinine)	glomerular filtration rate	GCST90100220	35710981	Liu H
2q31.1 (GRCh38-2:174342723/GRCh37-2:175207451)	2:173350981	4e-09	CDCA7,RPS2P18	Systolic blood pressure (BMI unadjusted)	systolic blood pressure	GCST90335162	39048560	Pozarickij A		yes
2q31.1 (GRCh38-2:174342723/GRCh37-2:175207451)	2:173350981	8e-10	CDCA7,RPS2P18	Mean arterial pressure (BMI unadjusted)	mean arterial pressure	GCST90335168	39048560	Pozarickij A		yes
2q31.1 (GRCh38-2:174342723/GRCh37-2:175207451)	2:173350981	3e-08	CDCA7,RPS2P18	Mean arterial pressure (BMI adjusted)	mean arterial pressure	GCST90335169	39048560	Pozarickij A		yes
2q31.1 (GRCh38-2:174342723/GRCh37-2:175207451)	2:173348166	3e-09	RPS2P18,CDCA7	Breast cancer or ovarian cancer (pleiotropy)	breast cancer,ovarian carcinoma	GCST90270342	36819030	Guo H		yes
2q31.1 (GRCh38-2:174342723/GRCh37-2:175207451)	2:169248428	5e-12	LRP2	Estimated glomerular filtration rate (cystatin c)	glomerular filtration rate	GCST90103635	34272381	Stanzick KJ
2q31.1 (GRCh38-2:174342723/GRCh37-2:175207451)	2:176128855	6e-22	HOXD-AS2	Estimated glomerular filtration rate (cystatin c)	glomerular filtration rate	GCST90103635	34272381	Stanzick KJ
2q31.1 (GRCh38-2:174342723/GRCh37-2:175207451)	2:176128855	1e-19	HOXD-AS2	Blood urea nitrogen levels	blood urea nitrogen measurement	GCST90103632	34272381	Stanzick KJ
2q31.1 (GRCh38-2:174342723/GRCh37-2:175207451)	2:176128855	3e-51	HOXD-AS2	Estimated glomerular filtration rate (creatinine)	glomerular filtration rate	GCST90103633	34272381	Stanzick KJ
2q31.1 (GRCh38-2:174342723/GRCh37-2:175207451)	2:169248428	2e-30	LRP2	Estimated glomerular filtration rate (creatinine)	glomerular filtration rate	GCST90103633	34272381	Stanzick KJ
2q31.1 (GRCh38-2:174342723/GRCh37-2:175207451)	2:169139071	1e-24	LRP2	Estimated glomerular filtration rate (creatinine)	glomerular filtration rate	GCST90103633	34272381	Stanzick KJ
2q31.1 (GRCh38-2:174342723/GRCh37-2:175207451)	2:176109376	6e-20	HOXD10,HOXD11	Estimated glomerular filtration rate (creatinine)	glomerular filtration rate	GCST90103634	34272381	Stanzick KJ
2q31.1 (GRCh38-2:174342723/GRCh37-2:175207451)	2:176128855	4e-25	HOXD-AS2	Estimated glomerular filtration rate (creatinine)	glomerular filtration rate	GCST90103634	34272381	Stanzick KJ
2q31.1 (GRCh38-2:174342723/GRCh37-2:175207451)	2:169349552	3e-14	LRP2	Estimated glomerular filtration rate (creatinine)	glomerular filtration rate	GCST90103634	34272381	Stanzick KJ
2q31.1 (GRCh38-2:174342723/GRCh37-2:175207451)	2:169074757	8e-16	DHRS9	Intrahepatic cholestasis of pregnancy	Intrahepatic cholestasis of pregnancy	GCST90095084	35977952	Dixon PH
2q31.1 (GRCh38-2:174342723/GRCh37-2:175207451)	2:170486335	6e-08	MYO3B	Severe COVID-19 infection	severe acute respiratory syndrome,COVID-19	GCST90255357	36662838	S≈Çomian D	no
2q31.1 (GRCh38-2:174342723/GRCh37-2:175207451)	2:170488512	2e-11	MYO3B	Severe COVID-19 infection	severe acute respiratory syndrome,COVID-19	GCST90255357	36662838	S≈Çomian D
2q31.1 (GRCh38-2:174342723/GRCh37-2:175207451)	2:170426448	4e-07	MYO3B	Severe COVID-19 infection	severe acute respiratory syndrome,COVID-19	GCST90255357	36662838	S≈Çomian D	no
2q31.1 (GRCh38-2:174342723/GRCh37-2:175207451)	2:174270036	2e-09	Y_RNA,LRRC2P1	Medication use for hypertension (number of purchases)	Antihypertensive use measurement	GCST90250905	36653479	Kiiskinen T		yes
2q31.1 (GRCh38-2:174342723/GRCh37-2:175207451)	2:173211955	2e-07	MAP3K20,MAP3K20-AS1	Change in working memory in pediatric CNS tumors treated with craniospinal irradiation	response to cranial radiation therapy,short-term memory	GCST90277985	37038335	Brown AL	no
2q31.1 (GRCh38-2:174342723/GRCh37-2:175207451)	2:174648092	2e-19	WIPF1	Atrial fibrillation	atrial fibrillation	GCST90204201	36653681	Miyazawa K		yes
2q31.1 (GRCh38-2:174342723/GRCh37-2:175207451)	2:175853013	2e-08	LNPK,EXTL2P1	Personality traits or cognitive traits (multivariate analysis)	neuroticism measurement,cognitive function measurement	GCST90270074	37365406	Hindley G
2q31.1 (GRCh38-2:174342723/GRCh37-2:175207451)	2:175557277	1e-08	RPS15AP14,EXTL2P1	Personality traits or cognitive traits (multivariate analysis)	neuroticism measurement,cognitive function measurement	GCST90270074	37365406	Hindley G
2q31.1 (GRCh38-2:174342723/GRCh37-2:175207451)	2:174600804	1e-08	WIPF1	Time to osteonecrosis in systemic lupus erythematosus	age at diagnosis,osteonecrosis	GCST90295969	36651668	Webber D		yes
2q31.1 (GRCh38-2:174342723/GRCh37-2:175207451)	2:170999323	5e-10	TLK1	High fluorescence immature platelet fraction	immature platelet measurement	GCST90281198	37596262	Akbari P
2q31.1 (GRCh38-2:174342723/GRCh37-2:175207451)	2:171099753	3e-12	TLK1	Immature platelet count	immature platelet count	GCST90281199	37596262	Akbari P
2q31.1 (GRCh38-2:174342723/GRCh37-2:175207451)	2:171492974	3e-09	DAP3P2,RPS15P4	Surgical knee osteoarthritis	osteoarthritis, knee	GCST90264170	36376028	Henkel C
2q31.1 (GRCh38-2:174342723/GRCh37-2:175207451)	2:176177533	5e-06	HAGLR	Systolic blood pressure	systolic blood pressure	GCST90301361	38104120	Singh S	no
2q31.1 (GRCh38-2:174342723/GRCh37-2:175207451)	2:176247091	1e-10	MTX2,RPSAP25	Cranial vault shape (segment 5)	cranial vault morphology measurement	GCST90270331	37973980	Goovaerts S
2q31.1 (GRCh38-2:174342723/GRCh37-2:175207451)	2:176642836	3e-06	LINC01117	Diastolic blood pressure	diastolic blood pressure	GCST90301367	38104120	Singh S	no
2q31.1 (GRCh38-2:174342723/GRCh37-2:175207451)	2:173073496	2e-06	MAP3K20,RAPGEF4	Trauma exposure	trauma exposure measurement	GCST009982	31969693	Coleman JRI	no
2q31.1 (GRCh38-2:174342723/GRCh37-2:175207451)	2:172127288	4e-06	ITGA6,DLX2-DT	Trauma exposure in major depressive disorder-negative individuals	response to trauma exposure	GCST009984	31969693	Coleman JRI	no
2q31.1 (GRCh38-2:174342723/GRCh37-2:175207451)	2:173462117	4e-08	JPT1P1,CBY1P1	Blood pressure measurement (high sodium and potassium intervention)	diastolic blood pressure,response to high sodium diet,response to dietary potassium supplementation	GCST002252	24165912	He J		yes
2q31.1 (GRCh38-2:174342723/GRCh37-2:175207451)	2:173462117	1e-08	JPT1P1,CBY1P1	Blood pressure measurement (high sodium and potassium intervention)	mean arterial pressure,response to high sodium diet,response to dietary potassium supplementation	GCST002252	24165912	He J		yes
2q31.1 (GRCh38-2:174342723/GRCh37-2:175207451)	2:173462117	6e-06	JPT1P1,CBY1P1	Blood pressure measurement (high sodium and potassium intervention)	systolic blood pressure,response to high sodium diet,response to dietary potassium supplementation	GCST002252	24165912	He J	no	yes
2q31.1 (GRCh38-2:174342723/GRCh37-2:175207451)	2:173462117	4e-08	JPT1P1,CBY1P1	Blood pressure measurement (low sodium intervention)	mean arterial pressure,response to low sodium diet	GCST002250	24165912	He J		yes
2q31.1 (GRCh38-2:174342723/GRCh37-2:175207451)	2:173462117	5e-07	JPT1P1,CBY1P1	Blood pressure measurement (low sodium intervention)	diastolic blood pressure,response to low sodium diet	GCST002250	24165912	He J	no	yes
2q31.1 (GRCh38-2:174342723/GRCh37-2:175207451)	2:173462117	7e-06	JPT1P1,CBY1P1	Blood pressure measurement (low sodium intervention)	systolic blood pressure,response to low sodium diet	GCST002250	24165912	He J	no	yes
2q31.1 (GRCh38-2:174342723/GRCh37-2:175207451)	2:168906638	2e-16	SPC25,G6PC2	Glycemic traits (pregnancy)	fasting blood glucose measurement	GCST002110	23903356	Hayes MG
2q31.1 (GRCh38-2:174342723/GRCh37-2:175207451)	2:176147850	8e-06	HOXD3	IgG glycosylation	serum IgG glycosylation measurement	GCST001848	23382691	Lauc G	no
2q31.1 (GRCh38-2:174342723/GRCh37-2:175207451)	2:168926370	9e-08	ABCB11	Metabolic syndrome (bivariate traits)	metabolic syndrome	GCST001007	21386085	Kraja AT	no
2q31.1 (GRCh38-2:174342723/GRCh37-2:175207451)	2:176127051	5e-07	HOXD-AS2	Magnesium levels	magnesium measurement	GCST000756	20700443	Meyer TE	no
2q31.1 (GRCh38-2:174342723/GRCh37-2:175207451)	2:168906638	5e-26	SPC25,G6PC2	Metabolic syndrome	metabolic syndrome	GCST001436	22399527	Kristiansson K
2q31.1 (GRCh38-2:174342723/GRCh37-2:175207451)	2:173640196	2e-06	RPL5P7,PPIAP66	Multiple myeloma (IgH translocation)	multiple myeloma	GCST001906	23502783	Weinhold N	no	yes
2q31.1 (GRCh38-2:174342723/GRCh37-2:175207451)	2:168917561	4e-07	ABCB11	Fasting plasma glucose	fasting blood glucose measurement	GCST000202	18521185	Chen WM	no
2q31.1 (GRCh38-2:174342723/GRCh37-2:175207451)	2:172025679	1e-07	METAP1D	Body mass index	body mass index	GCST009764	29381148	Gong J	no
2q31.1 (GRCh38-2:174342723/GRCh37-2:175207451)	2:175668705	3e-08	RPS15AP14,EXTL2P1	Facial morphology	facial morphology measurement	GCST009464	31763980	Xiong Z
2q31.1 (GRCh38-2:174342723/GRCh37-2:175207451)	2:176109376	1e-19	HOXD10,HOXD11	Hemoglobin levels	hemoglobin measurement	GCST010083	32327693	Oskarsson GR
2q31.1 (GRCh38-2:174342723/GRCh37-2:175207451)	2:174765747,2:174762320,2:174772073	1e-06	CHRNA1; CHRNA1; CHRNA1	Core binding factor acute myeloid leukemia	acute myeloid leukemia	GCST008413	27903959	Lv H	no	yes
2q31.1 (GRCh38-2:174342723/GRCh37-2:175207451)	2:175115817,2:175122951,2:175172754,2:175212327,2:175171117,2:175152468,2:175141299,2:175099859,2:175147893,2:175120924,2:175116266,2:175129992,2:175205707,2:175109696,2:175122245,2:175152337,2:175131768,2:175090624	3e-10	ATF2; ATF2; ATF2 - ATP5MC3; RPS15AP14 - EXTL2P1; ATF2 - ATP5MC3; ATF2; ATF2; ATF2; ATF2; ATF2; ATF2; ATF2; RPS15AP14 - EXTL2P1; ATF2; ATF2; ATF2; ATF2; ATF2	Core binding factor acute myeloid leukemia	acute myeloid leukemia	GCST008413	27903959	Lv H		yes
2q31.1 (GRCh38-2:174342723/GRCh37-2:175207451)	2:175115817,2:175122951,2:175172754,2:175212327,2:175171117,2:175152468,2:175141299,2:175099859,2:175147893,2:175120924,2:175116266,2:175129992,2:175205707,2:175109696,2:175122245,2:175152337,2:175131768,2:175090624	1e-07	ATF2; ATF2; ATF2 - ATP5MC3; RPS15AP14 - EXTL2P1; ATF2 - ATP5MC3; ATF2; ATF2; ATF2; ATF2; ATF2; ATF2; ATF2; RPS15AP14 - EXTL2P1; ATF2; ATF2; ATF2; ATF2; ATF2	Core binding factor acute myeloid leukemia	acute myeloid leukemia	GCST008413	27903959	Lv H	no	yes
2q31.1 (GRCh38-2:174342723/GRCh37-2:175207451)	2:170326466,2:170326500,2:170326594	3e-19	MYO3B; MYO3B; MYO3B	Core binding factor acute myeloid leukemia	acute myeloid leukemia	GCST008413	27903959	Lv H
2q31.1 (GRCh38-2:174342723/GRCh37-2:175207451)	2:170326466,2:170326500,2:170326594	3e-14	MYO3B; MYO3B; MYO3B	Core binding factor acute myeloid leukemia	acute myeloid leukemia	GCST008413	27903959	Lv H
2q31.1 (GRCh38-2:174342723/GRCh37-2:175207451)	2:172079752,2:172079922,2:172081587	1e-18	METAP1D; METAP1D; METAP1D	Core binding factor acute myeloid leukemia	acute myeloid leukemia	GCST008413	27903959	Lv H
2q31.1 (GRCh38-2:174342723/GRCh37-2:175207451)	2:172079752,2:172079922,2:172081587	2e-08	METAP1D; METAP1D; METAP1D	Core binding factor acute myeloid leukemia	acute myeloid leukemia	GCST008413	27903959	Lv H
2q31.1 (GRCh38-2:174342723/GRCh37-2:175207451)	2:174744609,2:174737286,2:174736163,2:174734356,2:174737569,2:174745231,2:174733568,2:174745110,2:174737238	5e-06	H3P6 - CHRNA1; H3P6 - CHRNA1; H3P6 - CHRNA1; H3P6 - CHRNA1; H3P6 - CHRNA1; H3P6 - CHRNA1; H3P6 - CHRNA1; H3P6 - CHRNA1; H3P6 - CHRNA1	Core binding factor acute myeloid leukemia	acute myeloid leukemia	GCST008413	27903959	Lv H	no	yes
2q31.1 (GRCh38-2:174342723/GRCh37-2:175207451)	2:170684313	3e-08	ERICH2-DT,MYO3B	Ear morphology	outer ear morphology trait	GCST003001	26105758	Adhikari K
2q31.1 (GRCh38-2:174342723/GRCh37-2:175207451)	2:170684313	1e-10	ERICH2-DT,MYO3B	Lobe size	lobe size	GCST002999	26105758	Adhikari K
2q31.1 (GRCh38-2:174342723/GRCh37-2:175207451)	2:170684313	9e-12	ERICH2-DT,MYO3B	Lobe attachment	lobe attachment	GCST002998	26105758	Adhikari K
2q31.1 (GRCh38-2:174342723/GRCh37-2:175207451)	2:169337949	6e-10	LRP2	Glomerular filtration rate	glomerular filtration rate	GCST003790	27588450	Mahajan A
2q31.1 (GRCh38-2:174342723/GRCh37-2:175207451)	2:169337949	4e-06	LRP2	Glomerular filtration rate	glomerular filtration rate	GCST003790	27588450	Mahajan A	no
2q31.1 (GRCh38-2:174342723/GRCh37-2:175207451)	2:176833154	1e-09	RNU6-187P,LINC01117	Male-pattern baldness	balding measurement	GCST007815	28272467	Heilmann-Heimbach S
2q31.1 (GRCh38-2:174342723/GRCh37-2:175207451)	2:171844647	1e-09	SLC25A12	Retinal nerve fibre layer thickness or ganglion cell inner plexiform layer thickness (MTAG)	retinal layer thickness measurement	GCST011676	33979322	Currant H
2q31.1 (GRCh38-2:174342723/GRCh37-2:175207451)	2:171844647	1e-09	SLC25A12	Retinal nerve fibre layer (RNFL) thickness	retinal nerve fibre layer thickness measurement	GCST90014266	33979322	Currant H
2q31.1 (GRCh38-2:174342723/GRCh37-2:175207451)	2:169151996	3e-09	LRP2	Estimated glomerular filtration rate	glomerular filtration rate	GCST008747	31451708	Hellwege JN
2q31.1 (GRCh38-2:174342723/GRCh37-2:175207451)	2:176240026	7e-13	RPSAP25,HOXD1	Estimated glomerular filtration rate	glomerular filtration rate	GCST008747	31451708	Hellwege JN
2q31.1 (GRCh38-2:174342723/GRCh37-2:175207451)	2:176240026	3e-13	RPSAP25,HOXD1	Estimated glomerular filtration rate	glomerular filtration rate	GCST008747	31451708	Hellwege JN
2q31.1 (GRCh38-2:174342723/GRCh37-2:175207451)	2:169150430	1e-09	LRP2	Estimated glomerular filtration rate	glomerular filtration rate	GCST008747	31451708	Hellwege JN
2q31.1 (GRCh38-2:174342723/GRCh37-2:175207451)	2:169819717	7e-06	METTL5	Medial orbital frontal cortex volume	medial orbital frontal cortex volume measurement	GCST009190	31530798	Alliey-Rodriguez N	no
2q31.1 (GRCh38-2:174342723/GRCh37-2:175207451)	2:172899664	3e-06	RAPGEF4	Lateral ventricle temporal horn volume	temporal horn of lateral ventricle volume measurement	GCST009218	31530798	Alliey-Rodriguez N	no
2q31.1 (GRCh38-2:174342723/GRCh37-2:175207451)	2:174375189	5e-13	CIR1	Major depressive disorder	unipolar depression	GCST90020227	34045744	Levey DF		yes
2q31.1 (GRCh38-2:174342723/GRCh37-2:175207451)	2:171010642	4e-14	TLK1	Liver enzyme levels (alkaline phosphatase)	alkaline phosphatase measurement	GCST90013406	33972514	Pazoki R
2q31.1 (GRCh38-2:174342723/GRCh37-2:175207451)	2:169077231	1e-27	DHRS9	Liver enzyme levels (gamma-glutamyl transferase)	serum gamma-glutamyl transferase measurement	GCST90013407	33972514	Pazoki R
2q31.1 (GRCh38-2:174342723/GRCh37-2:175207451)	2:169077231	4e-22	DHRS9	Liver enzyme levels (alanine transaminase)	serum alanine aminotransferase measurement	GCST90013405	33972514	Pazoki R
2q31.1 (GRCh38-2:174342723/GRCh37-2:175207451)	2:169783479	4e-06	CYB5AP2,KLHL23	Fasting glucose change (long-term)	fasting blood glucose change measurement	GCST008504	31263163	Liu CT	no
2q31.1 (GRCh38-2:174342723/GRCh37-2:175207451)	2:172446825	3e-08	ITGA6	Prostate cancer	prostate carcinoma	GCST008860	31562322	Takata R
2q31.1 (GRCh38-2:174342723/GRCh37-2:175207451)	2:173189097	9e-10	MAP3K20-AS1,MAP3K20	Optic nerve head parameters (multi-trait analysis)	cup-to-disc ratio measurement,optic cup area measurement,optic disc area measurement	GCST009416	31798171	Bonnemaijer PWM
2q31.1 (GRCh38-2:174342723/GRCh37-2:175207451)	2:168974288	3e-12	ABCB11	Total cholesterol levels	total cholesterol measurement	GCST006614	30275531	Klarin D
2q31.1 (GRCh38-2:174342723/GRCh37-2:175207451)	2:168973262	2e-08	ABCB11	LDL cholesterol	low density lipoprotein cholesterol measurement	GCST006612	30275531	Klarin D
2q31.1 (GRCh38-2:174342723/GRCh37-2:175207451)	2:174690986	6e-18	H3P6,WIPF1	Atrial fibrillation	atrial fibrillation	GCST006414	30061737	Nielsen JB		yes
2q31.1 (GRCh38-2:174342723/GRCh37-2:175207451)	2:176153998	2e-08	HOXD3	Height	body height	GCST90018739	34594039	Sakaue S
2q31.1 (GRCh38-2:174342723/GRCh37-2:175207451)	2:176109376	1e-09	HOXD10,HOXD11	Red blood cell count	erythrocyte count	GCST90018751	34594039	Sakaue S
2q31.1 (GRCh38-2:174342723/GRCh37-2:175207451)	2:169343942	8e-12	LRP2	Serum uric acid levels	uric acid measurement	GCST90018757	34594039	Sakaue S
2q31.1 (GRCh38-2:174342723/GRCh37-2:175207451)	2:169164347	1e-08	LRP2	Hematocrit	hematocrit	GCST90018740	34594039	Sakaue S
2q31.1 (GRCh38-2:174342723/GRCh37-2:175207451)	2:176109376	2e-10	HOXD10,HOXD11	Hematocrit	hematocrit	GCST90018740	34594039	Sakaue S
2q31.1 (GRCh38-2:174342723/GRCh37-2:175207451)	2:173354407	4e-08	CDCA7,RPS2P18	Mean corpuscular volume	mean corpuscular volume	GCST90018746	34594039	Sakaue S		yes
2q31.1 (GRCh38-2:174342723/GRCh37-2:175207451)	2:173354407	1e-08	CDCA7,RPS2P18	Mean corpuscular hemoglobin	mean corpuscular hemoglobin	GCST90018744	34594039	Sakaue S		yes
2q31.1 (GRCh38-2:174342723/GRCh37-2:175207451)	2:169343942	3e-27	LRP2	Serum creatinine levels	creatinine measurement	GCST90018759	34594039	Sakaue S
2q31.1 (GRCh38-2:174342723/GRCh37-2:175207451)	2:174648092	2e-09	WIPF1	Atrial fibrillation/atrial flutter	atrial fibrillation	GCST90018796	34594039	Sakaue S		yes
2q31.1 (GRCh38-2:174342723/GRCh37-2:175207451)	2:172289169	2e-13	DLX2-DT,ITGA6	Varicose veins	Varicose veins	GCST90018939	34594039	Sakaue S
2q31.1 (GRCh38-2:174342723/GRCh37-2:175207451)	2:169003323	3e-58	ABCB11	Serum alkaline phosphatase levels	alkaline phosphatase measurement	GCST90018942	34594039	Sakaue S
2q31.1 (GRCh38-2:174342723/GRCh37-2:175207451)	2:172457063	8e-21	ITGA6	Prostate cancer	prostate carcinoma	GCST90018905	34594039	Sakaue S
2q31.1 (GRCh38-2:174342723/GRCh37-2:175207451)	2:169009904	2e-20	ABCB11	Aspartate aminotransferase levels	aspartate aminotransferase measurement	GCST90018724	34594039	Sakaue S
2q31.1 (GRCh38-2:174342723/GRCh37-2:175207451)	2:169009904	2e-32	ABCB11	Alanine aminotransferase levels	serum alanine aminotransferase measurement	GCST90018723	34594039	Sakaue S
2q31.1 (GRCh38-2:174342723/GRCh37-2:175207451)	2:169003206	1e-19	ABCB11	Gamma glutamyl transpeptidase	serum gamma-glutamyl transferase measurement	GCST90018734	34594039	Sakaue S
2q31.1 (GRCh38-2:174342723/GRCh37-2:175207451)	2:168919713	9e-26	ABCB11	Glucose levels	glucose measurement	GCST90018735	34594039	Sakaue S
2q31.1 (GRCh38-2:174342723/GRCh37-2:175207451)	2:169164347	5e-09	LRP2	Hemoglobin	hemoglobin measurement	GCST90018737	34594039	Sakaue S
2q31.1 (GRCh38-2:174342723/GRCh37-2:175207451)	2:176109376	2e-09	HOXD10,HOXD11	Hemoglobin	hemoglobin measurement	GCST90018737	34594039	Sakaue S
2q31.1 (GRCh38-2:174342723/GRCh37-2:175207451)	2:172457063	2e-10	ITGA6	Prostate cancer	prostate carcinoma	GCST90018685	34594039	Sakaue S
2q31.1 (GRCh38-2:174342723/GRCh37-2:175207451)	2:168935661	3e-08	ABCB11	Hemoglobin A1c levels	hemoglobin A1 measurement	GCST90018738	34594039	Sakaue S
2q31.1 (GRCh38-2:174342723/GRCh37-2:175207451)	2:169004208	5e-43	ABCB11	Alanine aminotransferase levels	serum alanine aminotransferase measurement	GCST90018943	34594039	Sakaue S
2q31.1 (GRCh38-2:174342723/GRCh37-2:175207451)	2:169009904	8e-25	ABCB11	Aspartate aminotransferase levels	aspartate aminotransferase measurement	GCST90018944	34594039	Sakaue S
2q31.1 (GRCh38-2:174342723/GRCh37-2:175207451)	2:171560024	1e-16	CYBRD1,RPL21P38	Weight	body weight	GCST90018949	34594039	Sakaue S
2q31.1 (GRCh38-2:174342723/GRCh37-2:175207451)	2:174332817	3e-09	SP9,LINC01305	Weight	body weight	GCST90018949	34594039	Sakaue S		yes
2q31.1 (GRCh38-2:174342723/GRCh37-2:175207451)	2:169346323	2e-08	LRP2	Blood urea nitrogen levels	blood urea nitrogen measurement	GCST90018948	34594039	Sakaue S
2q31.1 (GRCh38-2:174342723/GRCh37-2:175207451)	2:176128855	7e-21	HOXD-AS2	Blood urea nitrogen levels	blood urea nitrogen measurement	GCST90018948	34594039	Sakaue S
2q31.1 (GRCh38-2:174342723/GRCh37-2:175207451)	2:174104165	8e-11	OLA1	Body mass index	body mass index	GCST90018947	34594039	Sakaue S		yes
2q31.1 (GRCh38-2:174342723/GRCh37-2:175207451)	2:176070797	9e-06	EVX2,LNPK	Bevacizumab-induced composite toxicity (either hypertension or proteinuria)	response to bevacizumab,hypertension,Proteinuria	GCST90026611	34616010	Quintanilha JCF	no
2q31.1 (GRCh38-2:174342723/GRCh37-2:175207451)	2:170774748	3e-08	ERICH2,ERICH2-DT	Metabolic biomarkers (multivariate analysis)	aspartate aminotransferase measurement,serum alanine aminotransferase measurement,low density lipoprotein triglyceride measurement,body fat percentage,high density lipoprotein cholesterol measurement,sex hormone-binding globulin measurement	GCST90038594	33980691	Martin S
2q31.1 (GRCh38-2:174342723/GRCh37-2:175207451)	2:174301908	4e-10	HNRNPA1P39,LRRC2P1	Metabolic biomarkers (multivariate analysis)	aspartate aminotransferase measurement,serum alanine aminotransferase measurement,low density lipoprotein triglyceride measurement,body fat percentage,high density lipoprotein cholesterol measurement,sex hormone-binding globulin measurement	GCST90038594	33980691	Martin S		yes
2q31.1 (GRCh38-2:174342723/GRCh37-2:175207451)	2:169154475	1e-11	LRP2	Proteinuria	Proteinuria	GCST008610	30476138	Benonisdottir S
2q31.1 (GRCh38-2:174342723/GRCh37-2:175207451)	2:169154475	4e-06	LRP2	Proteinuria (moderate to severe)	Proteinuria	GCST008611	30476138	Benonisdottir S	no
2q31.1 (GRCh38-2:174342723/GRCh37-2:175207451)	2:169154475	3e-10	LRP2	Proteinuria (mild)	Proteinuria	GCST008612	30476138	Benonisdottir S
2q31.1 (GRCh38-2:174342723/GRCh37-2:175207451)	2:169343942	7e-14	LRP2	Serum uric acid levels	uric acid measurement	GCST007725	30993211	Nakatochi M
2q31.1 (GRCh38-2:174342723/GRCh37-2:175207451)	2:169348613	1e-13	LRP2	Serum uric acid levels	uric acid measurement	GCST007733	30993211	Nakatochi M
2q31.1 (GRCh38-2:174342723/GRCh37-2:175207451)	2:174023623	3e-09	LINC01960,SP3	QTc interval	QT interval	GCST90128423	35389749	Nauffal V		yes
2q31.1 (GRCh38-2:174342723/GRCh37-2:175207451)	2:174694076	1e-08	H3P6,WIPF1	Medication use (agents acting on the renin-angiotensin system)	Agents acting on the renin-angiotensin system use measurement	GCST90018988	34594039	Sakaue S		yes
2q31.1 (GRCh38-2:174342723/GRCh37-2:175207451)	2:169180593	4e-08	LRP2	Red blood cell count	erythrocyte count	GCST90018971	34594039	Sakaue S
2q31.1 (GRCh38-2:174342723/GRCh37-2:175207451)	2:173999153	1e-09	LINC01960,SP3	Red blood cell count	erythrocyte count	GCST90018971	34594039	Sakaue S		yes
2q31.1 (GRCh38-2:174342723/GRCh37-2:175207451)	2:176109376	7e-31	HOXD10,HOXD11	Red blood cell count	erythrocyte count	GCST90018971	34594039	Sakaue S
2q31.1 (GRCh38-2:174342723/GRCh37-2:175207451)	2:174221267	7e-09	OLA1	Systolic blood pressure	systolic blood pressure	GCST90018972	34594039	Sakaue S		yes
2q31.1 (GRCh38-2:174342723/GRCh37-2:175207451)	2:176162564	4e-09	HOXD3	Systolic blood pressure	systolic blood pressure	GCST90018972	34594039	Sakaue S
2q31.1 (GRCh38-2:174342723/GRCh37-2:175207451)	2:169154475	2e-40	LRP2	Serum uric acid levels	uric acid measurement	GCST90018977	34594039	Sakaue S
2q31.1 (GRCh38-2:174342723/GRCh37-2:175207451)	2:176128855	1e-18	HOXD-AS2	Serum uric acid levels	uric acid measurement	GCST90018977	34594039	Sakaue S
2q31.1 (GRCh38-2:174342723/GRCh37-2:175207451)	2:168906638	2e-11	SPC25,G6PC2	Glycated haemoglobin HbA1c levels adjusted for BMI	HbA1c measurement	GCST90094967	34951656	Downie CG
2q31.1 (GRCh38-2:174342723/GRCh37-2:175207451)	2:168906638	1e-09	SPC25,G6PC2	Glycated haemoglobin HbA1c levels adjusted for BMI	HbA1c measurement	GCST90094969	34951656	Downie CG
2q31.1 (GRCh38-2:174342723/GRCh37-2:175207451)	2:168906638	6e-19	SPC25,G6PC2	Glycated haemoglobin HbA1c levels adjusted for BMI	HbA1c measurement	GCST90094966	34951656	Downie CG
2q31.1 (GRCh38-2:174342723/GRCh37-2:175207451)	2:168906638	4e-85	SPC25,G6PC2	Fasting glucose adjusted for BMI	BMI-adjusted fasting blood glucose measurement	GCST90094959	34951656	Downie CG
2q31.1 (GRCh38-2:174342723/GRCh37-2:175207451)	2:169009904	7e-32	ABCB11	Gamma glutamyl transpeptidase	serum gamma-glutamyl transferase measurement	GCST90018954	34594039	Sakaue S
2q31.1 (GRCh38-2:174342723/GRCh37-2:175207451)	2:173986592	5e-08	LINC01960,SP3	Gamma glutamyl transpeptidase	serum gamma-glutamyl transferase measurement	GCST90018954	34594039	Sakaue S	no	yes
2q31.1 (GRCh38-2:174342723/GRCh37-2:175207451)	2:169036909	4e-20	DHRS9,ABCB11	C-reactive protein	C-reactive protein measurement	GCST90018950	34594039	Sakaue S
2q31.1 (GRCh38-2:174342723/GRCh37-2:175207451)	2:170824930	5e-08	GAD1	C-reactive protein	C-reactive protein measurement	GCST90018950	34594039	Sakaue S	no
2q31.1 (GRCh38-2:174342723/GRCh37-2:175207451)	2:174332817	3e-09	SP9,LINC01305	C-reactive protein	C-reactive protein measurement	GCST90018950	34594039	Sakaue S		yes
2q31.1 (GRCh38-2:174342723/GRCh37-2:175207451)	2:171693120	1e-08	DYNC1I2	Diastolic blood pressure	diastolic blood pressure	GCST90018952	34594039	Sakaue S
2q31.1 (GRCh38-2:174342723/GRCh37-2:175207451)	2:168906638	1.00E-707	SPC25,G6PC2	Glucose levels	glucose measurement	GCST90018955	34594039	Sakaue S
2q31.1 (GRCh38-2:174342723/GRCh37-2:175207451)	2:172727878	4e-08	RAPGEF4-AS1	Glucose levels	glucose measurement	GCST90018955	34594039	Sakaue S
2q31.1 (GRCh38-2:174342723/GRCh37-2:175207451)	2:173062043	3e-12	MAP3K20,RAPGEF4	HDL cholesterol	high density lipoprotein cholesterol measurement	GCST90018956	34594039	Sakaue S
2q31.1 (GRCh38-2:174342723/GRCh37-2:175207451)	2:174690986	1e-17	H3P6,WIPF1	Atrial fibrillation (MTAG)	atrial fibrillation	GCST90132229	35872910	C√°rcel-M√°rquez J		yes
2q31.1 (GRCh38-2:174342723/GRCh37-2:175207451)	2:169164347	3e-11	LRP2	Hemoglobin	hemoglobin measurement	GCST90018957	34594039	Sakaue S
2q31.1 (GRCh38-2:174342723/GRCh37-2:175207451)	2:176109376	2e-29	HOXD10,HOXD11	Hemoglobin	hemoglobin measurement	GCST90018957	34594039	Sakaue S
2q31.1 (GRCh38-2:174342723/GRCh37-2:175207451)	2:168906638	3e-32	SPC25,G6PC2	Glucose levels	glucose measurement	GCST90132724	27005778	Kettunen J
2q31.1 (GRCh38-2:174342723/GRCh37-2:175207451)	2:168974667	6e-19	ABCB11	LDL cholesterol	low density lipoprotein cholesterol measurement	GCST90018961	34594039	Sakaue S
2q31.1 (GRCh38-2:174342723/GRCh37-2:175207451)	2:173348166	7e-10	RPS2P18,CDCA7	Breast cancer or lung cancer (pleiotropy)	breast cancer,lung cancer	GCST90270343	36819030	Guo H		yes
2q31.1 (GRCh38-2:174342723/GRCh37-2:175207451)	2:168906638	2.00E-379	SPC25,G6PC2	Hemoglobin A1c levels	hemoglobin A1 measurement	GCST90018958	34594039	Sakaue S
2q31.1 (GRCh38-2:174342723/GRCh37-2:175207451)	2:174438517	7e-54	GPR155	Hemoglobin A1c levels	hemoglobin A1 measurement	GCST90018958	34594039	Sakaue S		yes
2q31.1 (GRCh38-2:174342723/GRCh37-2:175207451)	2:170980385	3e-28	TLK1,GORASP2	Height	body height	GCST90018959	34594039	Sakaue S
2q31.1 (GRCh38-2:174342723/GRCh37-2:175207451)	2:173937134	2e-14	SP3	Height	body height	GCST90018959	34594039	Sakaue S		yes
2q31.1 (GRCh38-2:174342723/GRCh37-2:175207451)	2:176144754	6e-09	HOXD3	Height	body height	GCST90018959	34594039	Sakaue S
2q31.1 (GRCh38-2:174342723/GRCh37-2:175207451)	2:169164347	2e-10	LRP2	Hematocrit	hematocrit	GCST90018960	34594039	Sakaue S
2q31.1 (GRCh38-2:174342723/GRCh37-2:175207451)	2:176109376	1e-34	HOXD10,HOXD11	Hematocrit	hematocrit	GCST90018960	34594039	Sakaue S
2q31.1 (GRCh38-2:174342723/GRCh37-2:175207451)	2:173354407	3e-20	CDCA7,RPS2P18	Mean corpuscular volume	mean corpuscular volume	GCST90018966	34594039	Sakaue S		yes
2q31.1 (GRCh38-2:174342723/GRCh37-2:175207451)	2:171822834	2e-06	SLC25A12	Urinary uromodulin levels (raw)	urinary uromodulin measurement	GCST90103502	35228297	Joseph CB	no
2q31.1 (GRCh38-2:174342723/GRCh37-2:175207451)	2:168906638	5e-18	SPC25,G6PC2	Pulse pressure	pulse pressure measurement	GCST90018970	34594039	Sakaue S
2q31.1 (GRCh38-2:174342723/GRCh37-2:175207451)	2:171555498	9e-10	CYBRD1	Pulse pressure	pulse pressure measurement	GCST90018970	34594039	Sakaue S
2q31.1 (GRCh38-2:174342723/GRCh37-2:175207451)	2:173372547	9e-11	JPT1P1,CDCA7	Pulse pressure	pulse pressure measurement	GCST90018970	34594039	Sakaue S		yes
2q31.1 (GRCh38-2:174342723/GRCh37-2:175207451)	2:174665239	6e-11	WIPF1	Pulse pressure	pulse pressure measurement	GCST90018970	34594039	Sakaue S		yes
2q31.1 (GRCh38-2:174342723/GRCh37-2:175207451)	2:176139298	1e-11	HOXD3	Pulse pressure	pulse pressure measurement	GCST90018970	34594039	Sakaue S
2q31.1 (GRCh38-2:174342723/GRCh37-2:175207451)	2:173354407	5e-17	CDCA7,RPS2P18	Mean corpuscular hemoglobin	mean corpuscular hemoglobin	GCST90018964	34594039	Sakaue S		yes
2q31.1 (GRCh38-2:174342723/GRCh37-2:175207451)	2:169971250	4e-09	UBR3	Platelet count	platelet count	GCST90018969	34594039	Sakaue S
2q31.1 (GRCh38-2:174342723/GRCh37-2:175207451)	2:170724006	5e-09	ERICH2-DT	Triglycerides	triglyceride measurement	GCST90018975	34594039	Sakaue S
2q31.1 (GRCh38-2:174342723/GRCh37-2:175207451)	2:171048006	3e-14	TLK1	Serum total protein levels	total blood protein measurement	GCST90018976	34594039	Sakaue S
2q31.1 (GRCh38-2:174342723/GRCh37-2:175207451)	2:168974151	3e-22	ABCB11	Total cholesterol levels	total cholesterol measurement	GCST90018974	34594039	Sakaue S
2q31.1 (GRCh38-2:174342723/GRCh37-2:175207451)	2:169346594	5e-40	LRP2	Serum creatinine levels	creatinine measurement	GCST90018979	34594039	Sakaue S
2q31.1 (GRCh38-2:174342723/GRCh37-2:175207451)	2:176119816	3e-31	HOXD10	Serum creatinine levels	creatinine measurement	GCST90018979	34594039	Sakaue S
2q31.1 (GRCh38-2:174342723/GRCh37-2:175207451)	2:174690986	2e-13	H3P6,WIPF1	Cardioembolic stroke (MTAG)	cardioembolic stroke	GCST90132228	35872910	C√°rcel-M√°rquez J		yes
2q31.1 (GRCh38-2:174342723/GRCh37-2:175207451)	2:170816965	4e-08	GAD1	Attention deficit hyperactivity disorder or autism spectrum disorder or intelligence (pleiotropy)	attention deficit hyperactivity disorder,autism spectrum disorder,intelligence	GCST90134330	35764056	Rao S
2q31.1 (GRCh38-2:174342723/GRCh37-2:175207451)	2:169286984	4e-06	LRP2	Educational attainment	educational attainment	GCST90105038	35361970	Okbay A	no
2q31.1 (GRCh38-2:174342723/GRCh37-2:175207451)	2:169364084	4e-06	LRP2,BBS5	Educational attainment	educational attainment	GCST90105038	35361970	Okbay A	no
2q31.1 (GRCh38-2:174342723/GRCh37-2:175207451)	2:170331598	2e-11	MYO3B	Educational attainment	educational attainment	GCST90105038	35361970	Okbay A
2q31.1 (GRCh38-2:174342723/GRCh37-2:175207451)	2:171242112	2e-10	METTL8,TLK1	Educational attainment	educational attainment	GCST90105038	35361970	Okbay A
2q31.1 (GRCh38-2:174342723/GRCh37-2:175207451)	2:171457056	4e-14	DCAF17	Educational attainment	educational attainment	GCST90105038	35361970	Okbay A
2q31.1 (GRCh38-2:174342723/GRCh37-2:175207451)	2:171493926	2e-08	DAP3P2,RPS15P4	Educational attainment	educational attainment	GCST90105038	35361970	Okbay A
2q31.1 (GRCh38-2:174342723/GRCh37-2:175207451)	2:171977539	4e-09	HAT1,SLC25A12	Educational attainment	educational attainment	GCST90105038	35361970	Okbay A
2q31.1 (GRCh38-2:174342723/GRCh37-2:175207451)	2:171978369	5e-25	HAT1,SLC25A12	Educational attainment	educational attainment	GCST90105038	35361970	Okbay A
2q31.1 (GRCh38-2:174342723/GRCh37-2:175207451)	2:172228805	2e-08	DLX2-DT,ITGA6	Educational attainment	educational attainment	GCST90105038	35361970	Okbay A
2q31.1 (GRCh38-2:174342723/GRCh37-2:175207451)	2:172818220	8e-09	RAPGEF4	Educational attainment	educational attainment	GCST90105038	35361970	Okbay A
2q31.1 (GRCh38-2:174342723/GRCh37-2:175207451)	2:172864844	2e-13	RAPGEF4	Educational attainment	educational attainment	GCST90105038	35361970	Okbay A
2q31.1 (GRCh38-2:174342723/GRCh37-2:175207451)	2:172932569	1e-11	RAPGEF4	Educational attainment	educational attainment	GCST90105038	35361970	Okbay A
2q31.1 (GRCh38-2:174342723/GRCh37-2:175207451)	2:173057263	6e-09	MAP3K20,RAPGEF4	Educational attainment	educational attainment	GCST90105038	35361970	Okbay A
2q31.1 (GRCh38-2:174342723/GRCh37-2:175207451)	2:173229617	8e-21	MAP3K20,MAP3K20-AS1	Educational attainment	educational attainment	GCST90105038	35361970	Okbay A
2q31.1 (GRCh38-2:174342723/GRCh37-2:175207451)	2:173258671	2e-08	MAP3K20-AS1,MAP3K20	Educational attainment	educational attainment	GCST90105038	35361970	Okbay A
2q31.1 (GRCh38-2:174342723/GRCh37-2:175207451)	2:173291239	4e-17	MAP3K20-AS1,RPS2P18	Educational attainment	educational attainment	GCST90105038	35361970	Okbay A
2q31.1 (GRCh38-2:174342723/GRCh37-2:175207451)	2:173328911	1e-16	CDCA7,RPS2P18	Educational attainment	educational attainment	GCST90105038	35361970	Okbay A
2q31.1 (GRCh38-2:174342723/GRCh37-2:175207451)	2:173871006	2e-07	PPIAP66,RPL5P7	Educational attainment	educational attainment	GCST90105038	35361970	Okbay A	no	yes
2q31.1 (GRCh38-2:174342723/GRCh37-2:175207451)	2:174062775	2e-11	OLA1,RPSAP24	Educational attainment	educational attainment	GCST90105038	35361970	Okbay A		yes
2q31.1 (GRCh38-2:174342723/GRCh37-2:175207451)	2:174068692	2e-07	RPSAP24,OLA1	Educational attainment	educational attainment	GCST90105038	35361970	Okbay A	no	yes
2q31.1 (GRCh38-2:174342723/GRCh37-2:175207451)	2:174090286	2e-08	OLA1	Educational attainment	educational attainment	GCST90105038	35361970	Okbay A		yes
2q31.1 (GRCh38-2:174342723/GRCh37-2:175207451)	2:174334364	1e-20	SP9,LINC01305	Educational attainment	educational attainment	GCST90105038	35361970	Okbay A		yes
2q31.1 (GRCh38-2:174342723/GRCh37-2:175207451)	2:175008157	7e-11	RNU6-763P,CHN1	Educational attainment	educational attainment	GCST90105038	35361970	Okbay A		yes
2q31.1 (GRCh38-2:174342723/GRCh37-2:175207451)	2:175368850	6e-13	EXTL2P1,RPS15AP14	Educational attainment	educational attainment	GCST90105038	35361970	Okbay A
2q31.1 (GRCh38-2:174342723/GRCh37-2:175207451)	2:175619153	7e-09	EXTL2P1,RPS15AP14	Educational attainment	educational attainment	GCST90105038	35361970	Okbay A
2q31.1 (GRCh38-2:174342723/GRCh37-2:175207451)	2:173998549	3e-06	LINC01960,SP3	1-arachidonoyl-GPA (20:4) levels	lipid measurement	GCST90244889	36357675	Surendran P	no	yes
2q31.1 (GRCh38-2:174342723/GRCh37-2:175207451)	2:175848901	9e-06	LNPK,EXTL2P1	Opioid addiction	opioid dependence	GCST90244557	36207451	Gaddis N	no
2q31.1 (GRCh38-2:174342723/GRCh37-2:175207451)	2:170739159	2e-06	ERICH2-DT	Taurodeoxycholate levels	taurodeoxycholate measurement	GCST90245449	36357675	Surendran P	no
2q31.1 (GRCh38-2:174342723/GRCh37-2:175207451)	2:176643894	2e-23	LINC01117	Pregnenolone sulfate levels	pregnenolone sulfate measurement	GCST90245385	36357675	Surendran P
2q31.1 (GRCh38-2:174342723/GRCh37-2:175207451)	2:176643894	6e-11	LINC01117	Pregnen-diol disulfate levels	5alpha-pregnan-diol disulfate measurement	GCST90245384	36357675	Surendran P
2q31.1 (GRCh38-2:174342723/GRCh37-2:175207451)	2:176643894	4e-22	LINC01117	Pregn steroid monosulfate levels	Pregn steroid monosulfate measurement	GCST90245381	36357675	Surendran P
2q31.1 (GRCh38-2:174342723/GRCh37-2:175207451)	2:174245635	7e-07	OLA1	Gluconic acid levels	Gluconic acid measurement	GCST90245240	36357675	Surendran P	no	yes
2q31.1 (GRCh38-2:174342723/GRCh37-2:175207451)	2:177032922	4e-08	RNU6-187P,RNA5SP112	Salicylate levels	salicylate measurement	GCST90245407	36357675	Surendran P
2q31.1 (GRCh38-2:174342723/GRCh37-2:175207451)	2:176643894	2e-12	LINC01117	21-hydroxypregnenolone disulfate levels	21-hydroxypregnenolone disulfate measurement	GCST90244980	36357675	Surendran P
2q31.1 (GRCh38-2:174342723/GRCh37-2:175207451)	2:168975642	1e-10	ABCB11	X-15492 levels	X-15492 measurement	GCST90245600	36357675	Surendran P
2q31.1 (GRCh38-2:174342723/GRCh37-2:175207451)	2:173143743	1e-08	MAP3K20	Chronic obstructive pulmonary disease liability (machine learning-based score)	chronic obstructive pulmonary disease	GCST90244098	37069358	Cosentino J
2q31.1 (GRCh38-2:174342723/GRCh37-2:175207451)	2:176004276	2e-10	LNPK,EVX2	Carpal tunnel syndrome	carpal tunnel syndrome	GCST90104786	35332129	Skuladottir AT
2q31.1 (GRCh38-2:174342723/GRCh37-2:175207451)	2:171743105	3e-15	DYNC1I2	Body mass index	body mass index	GCST90255621	36581621	Huang J
2q31.1 (GRCh38-2:174342723/GRCh37-2:175207451)	2:172066831	3e-08	METAP1D	Body mass index	body mass index	GCST90255621	36581621	Huang J
2q31.1 (GRCh38-2:174342723/GRCh37-2:175207451)	2:174096760	9e-15	OLA1	Body mass index	body mass index	GCST90255621	36581621	Huang J		yes
[truncated: 3,477 more rows]

## Sheet: Supplementary Table S7
Supplementary Table S7. Clustering of CGM-derived glycemic traits
[truncated: 23 more rows]

[truncated: 18 more sheets: Supplementary Table S8, Supplementary Table S9, Supplementary Table S10, Supplementary Table S11, Supplementary Table S12, Supplementary Table S13, Supplementary Table S14, Supplementary Table S15, Supplementary Table S16, Supplementary Table S17, Supplementary Table S18, Supplementary Table S19, Supplementary Table S20, Supplementary Table S21, Supplementary Table S22, Supplementary Table S23, Supplementary Table S24, Supplementary Table S25]
